# Supplementary material for: Multi-Hop Question Generation Using Hierarchical Encoding-Decoding and Context Switch Mechanism
Source: Entropy (Basel). 2021 Oct 31;23(11):1449. doi: 10.3390/e23111449 (PMC8618393; doi:10.3390/e23111449)
Supplement: Supplementary file 1 [file entropy-23-01449-s001.zip]

Archive with 2 entries (1 files):
- Supplementary/
- Supplementary/entropy-1423391.json
