# Supplementary material for: Multi-Hop Question Generation Using Hierarchical Encoding-Decoding and Context Switch Mechanism
Source: Entropy (Basel). 2021 Oct 31;23(11):1449. doi: 10.3390/e23111449 (PMC8618393; doi:10.3390/e23111449)
Supplement: Supplementary file 1 [file entropy-23-01449-s001.zip › Supplementary/entropy-1423391.json]

[
  {
    "AssignmentId": "3018Q3ZVOL5C15KGGVB6SS5I1ISARU",
    "WorkerId": "A378DVZDTWCGQ7",
    "MturkData": [
      {
        "Model": "Semantic-Graph",
        "Paragraph": "Matthew Arnold &quot;Matt&quot; Thiessen ( born August 12 , 1980 ) is a Canadian-American <u><b>musician</b></u> , singer and songwriter known for being co-founder , lead singer , guitarist , pianist , and primary songwriter for the Christian rock band Relient K. With Relient K , he has released eight full-length albums , including three that were certified Gold , and three that peaked in the top twenty on the &quot;Billboard&quot; 200 . Outside of his work with Relient K , Thiessen maintains a low-profile side project called Matthew Thiessen and the Earthquakes . In 2009 , he co-produced and collaborated on Owl City &#x27;s album &quot;Ocean Eyes&quot; . George Thorogood ( born February 24 , 1950 ) is an American <u><b>musician</b></u> , singer and songwriter from Wilmington , Delaware . His &quot;high-energy boogie-blues&quot; sound became a staple of 1980s rock radio , with hits like his original songs &quot;Bad to the Bone&quot; and &quot;I Drink Alone&quot; . He has also helped popularize older songs by American icons , such as &quot;Move It on Over&quot; , &quot;Who Do You Love ? &quot;, and &quot;House Rent Boogie/One Bourbon , One Scotch , One Beer&quot; , which became staples of classic rock radio .",
        "Question": "matt thiessen and george thorogood , have which occupation in common ?",
        "Scores": {
          "Fluency": 6,
          "Relevance": 6,
          "Answerability": 6,
          "Complexity": 5
        },
        "QuestionType": "Which",
        "Type": "normal"
      },
      {
        "Model": "Our model-2",
        "Paragraph": "Olympia is a 1938 German <u><b>documentary</b></u> film written , directed and produced by Leni Riefenstahl , documenting the 1936 Summer Olympics , held in the Olympic Stadium in Berlin , Germany . The film was released in two parts : &quot;Olympia 1 . Teil \u2014 Fest der V\u00f6lker&quot; ( Festival of Nations ) and &quot;Olympia 2 . Teil \u2014 Fest der Sch\u00f6nheit&quot; ( Festival of Beauty ) . It was the first <u><b>documentary</b></u> feature film of the Olympic Games ever made . Many advanced motion picture techniques , which later became industry standards but which were groundbreaking at the time , were employed \u2014including unusual camera angles , smash cuts , extreme close-ups , placing tracking shot rails within the bleachers , and the like . The techniques employed are almost universally admired , but the film is controversial due to its political context . Nevertheless , the film appears on many lists of the greatest films of all time , including &quot;Time&quot; magazine &#x27;s &quot;All-Time 100 Movies .&quot; Baghdad ER is a <u><b>documentary</b></u> released by HBO on May 21 , 2006 . It shows the Iraq war from the perspective of a military hospital in Baghdad . It has some relatively disturbing scenes in it ( e.g . amputations ) , therefore the U.S. Army is officially warning that military personnel watching it could experience symptoms of post-traumatic stress disorder ( PTSD ) .",
        "Question": "what do olympia and baghdad er have in common ?",
        "Scores": {
          "Fluency": 3,
          "Relevance": 6,
          "Answerability": 5,
          "Complexity": 6
        },
        "QuestionType": "What",
        "Type": "repeat"
      },
      {
        "Model": "Our model-1",
        "Paragraph": "The Colorado River is one of the principal rivers of the Southwestern United States and northern Mexico ( the other being the Rio Grande ) . The <u><b>1450 mi</b></u> river drains an expansive , arid watershed that encompasses parts of seven U.S. and two Mexican states . Starting in the central Rocky Mountains in the U.S. , the river flows generally southwest across the Colorado Plateau and through the Grand Canyon before reaching Lake Mead on the Arizona\u2013Nevada border , where it turns south toward the international border . After entering Mexico , the Colorado approaches the mostly dry Colorado River Delta at the tip of the Gulf of California between Baja California and Sonora . Spanish Valley is a flat in Grand County , Utah , south of Moab . It lies at an elevation of 4,331 feet / 1,320 meters , and is south southeastward of Moab Valley . Pack Creek flows through Spanish Valley north northwestward into Moab Valley toward its confluence with the Colorado River .",
        "Question": "what is the name of the [UNK] miles river that is in the colorado river that flows through [UNK] valley ?",
        "Scores": {
          "Fluency": 5,
          "Relevance": 5,
          "Answerability": 5,
          "Complexity": 5
        },
        "QuestionType": "What",
        "Type": "normal"
      },
      {
        "Model": "Our model-1",
        "Paragraph": "SS Ionic was a steam-powered ocean liner built in 1902 by Harland and Wolff in Belfast for the White Star Line . She was the second White Star Liner to be named &quot;Ionic&quot; and served on the United Kingdom \u2013 New Zealand route . Her sister ships were and SS &quot;Corinthic&quot; . Harland &amp; Wolff Heavy Industries is a heavy industrial company , specialising in shipbuilding and offshore construction , located in <u><b>Belfast , Northern Ireland</b></u> . Harland &amp; Wolff is famous for having built the majority of the ships intended for the White Star Line . Well known ships built by Harland &amp; Wolff include the Olympic Class trio : , and RMS &quot;Britannic&quot; , the Royal Navy &#x27;s HMS &quot;Belfast&quot; , Royal Mail Line &#x27;s &quot;Andes&quot; , Shaw Savill &#x27;s &quot;Southern Cross&quot; , Union-Castle &#x27;s , and P &amp; O &#x27;s &quot;Canberra&quot; . Harland and Wolff &#x27;s official history , &quot;Shipbuilders to the World&quot; , was published in 1986 .",
        "Question": "where is the heavy industrial company that built the ss heat located ?",
        "Scores": {
          "Fluency": 5,
          "Relevance": 5,
          "Answerability": 5,
          "Complexity": 5
        },
        "QuestionType": "Where",
        "Type": "normal"
      },
      {
        "Model": "GPT-2",
        "Paragraph": "Matthew Arnold &quot;Matt&quot; Thiessen ( born August 12 , 1980 ) is a Canadian-American <u><b>musician</b></u> , singer and songwriter known for being co-founder , lead singer , guitarist , pianist , and primary songwriter for the Christian rock band Relient K. With Relient K , he has released eight full-length albums , including three that were certified Gold , and three that peaked in the top twenty on the &quot;Billboard&quot; 200 . Outside of his work with Relient K , Thiessen maintains a low-profile side project called Matthew Thiessen and the Earthquakes . In 2009 , he co-produced and collaborated on Owl City &#x27;s album &quot;Ocean Eyes&quot; . George Thorogood ( born February 24 , 1950 ) is an American <u><b>musician</b></u> , singer and songwriter from Wilmington , Delaware . His &quot;high-energy boogie-blues&quot; sound became a staple of 1980s rock radio , with hits like his original songs &quot;Bad to the Bone&quot; and &quot;I Drink Alone&quot; . He has also helped popularize older songs by American icons , such as &quot;Move It on Over&quot; , &quot;Who Do You Love ? &quot;, and &quot;House Rent Boogie/One Bourbon , One Scotch , One Beer&quot; , which became staples of classic rock radio .",
        "Question": "What type of musical profession does Matt Thiessen and George Thorogood have in common?",
        "Scores": {
          "Fluency": 6,
          "Relevance": 5,
          "Answerability": 6,
          "Complexity": 5
        },
        "QuestionType": "What",
        "Type": "normal"
      },
      {
        "Model": "Semantic-Graph*",
        "Paragraph": "The 2014 Oregon Ducks football team represented the University of Oregon in the 2014 NCAA Division I FBS football season . The team was led by second-year head coach <u><b>Mark Helfrich</b></u> and played their home games at Autzen Stadium for the 48th straight year . They were a member of the Pac-12 Conference in the North Division . The 2014 All-Pac-12 Conference football team consists of American football players chosen by various organizations for All-Pac-12 Conference teams for the 2014 Pac-12 Conference football season . The Oregon Ducks won the conference , defeating the Arizona Wildcats 51 to 13 in the Pac-12 Championship game . Oregon was then the national runner-up , in the College Football Playoff semifinal beating the ACC champion Florida States Seminoles 59 to 20 ; then losing to the Big Ten champion Ohio State Buckeyes 42 to 20 in the national championship game . Oregon quarterback Marcus Mariota won the Heisman Trophy and was voted Pac-12 Offensive Player of the Year . Arizona linebacker Scooby Wright III was voted Pat Tillman Pac-12 Defensive Player of the Year .",
        "Question": "who was the coach of the team that won the 2014 oregon ducks football team ?",
        "Scores": {
          "Fluency": 5,
          "Relevance": 6,
          "Answerability": 6,
          "Complexity": 5
        },
        "QuestionType": "Who",
        "Type": "normal"
      },
      {
        "Model": "Semantic-Graph*",
        "Paragraph": "Matthew Arnold &quot;Matt&quot; Thiessen ( born August 12 , 1980 ) is a Canadian-American <u><b>musician</b></u> , singer and songwriter known for being co-founder , lead singer , guitarist , pianist , and primary songwriter for the Christian rock band Relient K. With Relient K , he has released eight full-length albums , including three that were certified Gold , and three that peaked in the top twenty on the &quot;Billboard&quot; 200 . Outside of his work with Relient K , Thiessen maintains a low-profile side project called Matthew Thiessen and the Earthquakes . In 2009 , he co-produced and collaborated on Owl City &#x27;s album &quot;Ocean Eyes&quot; . George Thorogood ( born February 24 , 1950 ) is an American <u><b>musician</b></u> , singer and songwriter from Wilmington , Delaware . His &quot;high-energy boogie-blues&quot; sound became a staple of 1980s rock radio , with hits like his original songs &quot;Bad to the Bone&quot; and &quot;I Drink Alone&quot; . He has also helped popularize older songs by American icons , such as &quot;Move It on Over&quot; , &quot;Who Do You Love ? &quot;, and &quot;House Rent Boogie/One Bourbon , One Scotch , One Beer&quot; , which became staples of classic rock radio .",
        "Question": "what do matt thiessen and george thorogood have in common ?",
        "Scores": {
          "Fluency": 6,
          "Relevance": 5,
          "Answerability": 4,
          "Complexity": 5
        },
        "QuestionType": "What",
        "Type": "normal"
      },
      {
        "Model": "RNN",
        "Paragraph": "Matthew Arnold &quot;Matt&quot; Thiessen ( born August 12 , 1980 ) is a Canadian-American <u><b>musician</b></u> , singer and songwriter known for being co-founder , lead singer , guitarist , pianist , and primary songwriter for the Christian rock band Relient K. With Relient K , he has released eight full-length albums , including three that were certified Gold , and three that peaked in the top twenty on the &quot;Billboard&quot; 200 . Outside of his work with Relient K , Thiessen maintains a low-profile side project called Matthew Thiessen and the Earthquakes . In 2009 , he co-produced and collaborated on Owl City &#x27;s album &quot;Ocean Eyes&quot; . George Thorogood ( born February 24 , 1950 ) is an American <u><b>musician</b></u> , singer and songwriter from Wilmington , Delaware . His &quot;high-energy boogie-blues&quot; sound became a staple of 1980s rock radio , with hits like his original songs &quot;Bad to the Bone&quot; and &quot;I Drink Alone&quot; . He has also helped popularize older songs by American icons , such as &quot;Move It on Over&quot; , &quot;Who Do You Love ? &quot;, and &quot;House Rent Boogie/One Bourbon , One Scotch , One Beer&quot; , which became staples of classic rock radio .",
        "Question": "matt thiessen and john thorogood , have which mutual occupation ?",
        "Scores": {
          "Fluency": 5,
          "Relevance": 5,
          "Answerability": 5,
          "Complexity": 5
        },
        "QuestionType": "Which",
        "Type": "normal"
      },
      {
        "Model": "Semantic-Graph",
        "Paragraph": "Matthew Arnold &quot;Matt&quot; Thiessen ( born August 12 , 1980 ) is a Canadian-American <u><b>musician</b></u> , singer and songwriter known for being co-founder , lead singer , guitarist , pianist , and primary songwriter for the Christian rock band Relient K. With Relient K , he has released eight full-length albums , including three that were certified Gold , and three that peaked in the top twenty on the &quot;Billboard&quot; 200 . Outside of his work with Relient K , Thiessen maintains a low-profile side project called Matthew Thiessen and the Earthquakes . In 2009 , he co-produced and collaborated on Owl City &#x27;s album &quot;Ocean Eyes&quot; . George Thorogood ( born February 24 , 1950 ) is an American <u><b>musician</b></u> , singer and songwriter from Wilmington , Delaware . His &quot;high-energy boogie-blues&quot; sound became a staple of 1980s rock radio , with hits like his original songs &quot;Bad to the Bone&quot; and &quot;I Drink Alone&quot; . He has also helped popularize older songs by American icons , such as &quot;Move It on Over&quot; , &quot;Who Do You Love ? &quot;, and &quot;House Rent Boogie/One Bourbon , One Scotch , One Beer&quot; , which became staples of classic rock radio .",
        "Question": "matt thiessen and george thorogood , have which occupation in common ?",
        "Scores": {
          "Fluency": 6,
          "Relevance": 5,
          "Answerability": 5,
          "Complexity": 5
        },
        "QuestionType": "Which",
        "Type": "repeat"
      },
      {
        "Model": "Gold",
        "Paragraph": "South Park is an American adult animated sitcom created by <u><b>Trey Parker and Matt Stone</b></u> and developed by Brian Graden for the Comedy Central television network . The show revolves around four boys\u2014Stan Marsh , Kyle Broflovski , Eric Cartman , and Kenny McCormick\u2014and their bizarre adventures in and around the titular Colorado town . Much like &quot;The Simpsons&quot; , &quot;South Park&quot; uses a very large ensemble cast of recurring characters and became infamous for its profanity and dark , surreal humor that satirizes a wide range of topics towards a mature audience . &quot;The Death Camp of Tolerance&quot; is the fourteenth episode of the sixth season of the American animated television series &quot;South Park&quot; , and the 93rd overall episode of the series . It originally aired on Comedy Central in the United States on November 20 , 2002 . In the episode , Mr. Garrison tries to get fired from his new job as the fourth grade teacher at South Park Elementary by being overtly and explicitly homosexual in front of the students , but is unable to as the rest of the faculty and the children &#x27;s parents are desperate to appear tolerant of his homosexuality . The boys do not share their sentiments , and as punishment for not tolerating Garrison &#x27;s outrageous behavior , they are sent to a Nazi-esque &quot;tolerance camp .&quot; All of the scenes inside the camp are shown in black-and-white , a homage to &quot;Schindler &#x27;s List&quot; .",
        "Question": "The Death Camp of Tolerance is an episode from an animated television series that was created by which two people ?",
        "Scores": {
          "Fluency": 5,
          "Relevance": 5,
          "Answerability": 5,
          "Complexity": 5
        },
        "QuestionType": "Which",
        "Type": "normal"
      },
      {
        "Model": "Gold",
        "Paragraph": "Matthew Arnold &quot;Matt&quot; Thiessen ( born August 12 , 1980 ) is a Canadian-American <u><b>musician</b></u> , singer and songwriter known for being co-founder , lead singer , guitarist , pianist , and primary songwriter for the Christian rock band Relient K. With Relient K , he has released eight full-length albums , including three that were certified Gold , and three that peaked in the top twenty on the &quot;Billboard&quot; 200 . Outside of his work with Relient K , Thiessen maintains a low-profile side project called Matthew Thiessen and the Earthquakes . In 2009 , he co-produced and collaborated on Owl City &#x27;s album &quot;Ocean Eyes&quot; . George Thorogood ( born February 24 , 1950 ) is an American <u><b>musician</b></u> , singer and songwriter from Wilmington , Delaware . His &quot;high-energy boogie-blues&quot; sound became a staple of 1980s rock radio , with hits like his original songs &quot;Bad to the Bone&quot; and &quot;I Drink Alone&quot; . He has also helped popularize older songs by American icons , such as &quot;Move It on Over&quot; , &quot;Who Do You Love ? &quot;, and &quot;House Rent Boogie/One Bourbon , One Scotch , One Beer&quot; , which became staples of classic rock radio .",
        "Question": "What profession does Matt Thiessen and George Thorogood have in common ?",
        "Scores": {
          "Fluency": 5,
          "Relevance": 5,
          "Answerability": 6,
          "Complexity": 5
        },
        "QuestionType": "What",
        "Type": "normal"
      },
      {
        "Model": "Our model-2",
        "Paragraph": "Olympia is a 1938 German <u><b>documentary</b></u> film written , directed and produced by Leni Riefenstahl , documenting the 1936 Summer Olympics , held in the Olympic Stadium in Berlin , Germany . The film was released in two parts : &quot;Olympia 1 . Teil \u2014 Fest der V\u00f6lker&quot; ( Festival of Nations ) and &quot;Olympia 2 . Teil \u2014 Fest der Sch\u00f6nheit&quot; ( Festival of Beauty ) . It was the first <u><b>documentary</b></u> feature film of the Olympic Games ever made . Many advanced motion picture techniques , which later became industry standards but which were groundbreaking at the time , were employed \u2014including unusual camera angles , smash cuts , extreme close-ups , placing tracking shot rails within the bleachers , and the like . The techniques employed are almost universally admired , but the film is controversial due to its political context . Nevertheless , the film appears on many lists of the greatest films of all time , including &quot;Time&quot; magazine &#x27;s &quot;All-Time 100 Movies .&quot; Baghdad ER is a <u><b>documentary</b></u> released by HBO on May 21 , 2006 . It shows the Iraq war from the perspective of a military hospital in Baghdad . It has some relatively disturbing scenes in it ( e.g . amputations ) , therefore the U.S. Army is officially warning that military personnel watching it could experience symptoms of post-traumatic stress disorder ( PTSD ) .",
        "Question": "what do olympia and baghdad er have in common ?",
        "Scores": {
          "Fluency": 5,
          "Relevance": 5,
          "Answerability": 6,
          "Complexity": 5
        },
        "QuestionType": "What",
        "Type": "normal"
      },
      {
        "Model": "RNN",
        "Paragraph": "Matthew Arnold &quot;Matt&quot; Thiessen ( born August 12 , 1980 ) is a Canadian-American <u><b>musician</b></u> , singer and songwriter known for being co-founder , lead singer , guitarist , pianist , and primary songwriter for the Christian rock band Relient K. With Relient K , he has released eight full-length albums , including three that were certified Gold , and three that peaked in the top twenty on the &quot;Billboard&quot; 200 . Outside of his work with Relient K , Thiessen maintains a low-profile side project called Matthew Thiessen and the Earthquakes . In 2009 , he co-produced and collaborated on Owl City &#x27;s album &quot;Ocean Eyes&quot; . George Thorogood ( born February 24 , 1950 ) is an American <u><b>musician</b></u> , singer and songwriter from Wilmington , Delaware . His &quot;high-energy boogie-blues&quot; sound became a staple of 1980s rock radio , with hits like his original songs &quot;Bad to the Bone&quot; and &quot;I Drink Alone&quot; . He has also helped popularize older songs by American icons , such as &quot;Move It on Over&quot; , &quot;Who Do You Love ? &quot;, and &quot;House Rent Boogie/One Bourbon , One Scotch , One Beer&quot; , which became staples of classic rock radio .",
        "Question": "matt thiessen and john thorogood , have which mutual occupation ?",
        "Scores": {
          "Fluency": 6,
          "Relevance": 6,
          "Answerability": 5,
          "Complexity": 4
        },
        "QuestionType": "Which",
        "Type": "repeat"
      },
      {
        "Model": "Our model-2",
        "Paragraph": "Matthew Arnold &quot;Matt&quot; Thiessen ( born August 12 , 1980 ) is a Canadian-American <u><b>musician</b></u> , singer and songwriter known for being co-founder , lead singer , guitarist , pianist , and primary songwriter for the Christian rock band Relient K. With Relient K , he has released eight full-length albums , including three that were certified Gold , and three that peaked in the top twenty on the &quot;Billboard&quot; 200 . Outside of his work with Relient K , Thiessen maintains a low-profile side project called Matthew Thiessen and the Earthquakes . In 2009 , he co-produced and collaborated on Owl City &#x27;s album &quot;Ocean Eyes&quot; . George Thorogood ( born February 24 , 1950 ) is an American <u><b>musician</b></u> , singer and songwriter from Wilmington , Delaware . His &quot;high-energy boogie-blues&quot; sound became a staple of 1980s rock radio , with hits like his original songs &quot;Bad to the Bone&quot; and &quot;I Drink Alone&quot; . He has also helped popularize older songs by American icons , such as &quot;Move It on Over&quot; , &quot;Who Do You Love ? &quot;, and &quot;House Rent Boogie/One Bourbon , One Scotch , One Beer&quot; , which became staples of classic rock radio .",
        "Question": "matt thiessen and george thorogood are both what ?",
        "Scores": {
          "Fluency": 6,
          "Relevance": 5,
          "Answerability": 4,
          "Complexity": 6
        },
        "QuestionType": "What",
        "Type": "normal"
      },
      {
        "Model": "Our model-1",
        "Paragraph": "Matthew Arnold &quot;Matt&quot; Thiessen ( born August 12 , 1980 ) is a Canadian-American <u><b>musician</b></u> , singer and songwriter known for being co-founder , lead singer , guitarist , pianist , and primary songwriter for the Christian rock band Relient K. With Relient K , he has released eight full-length albums , including three that were certified Gold , and three that peaked in the top twenty on the &quot;Billboard&quot; 200 . Outside of his work with Relient K , Thiessen maintains a low-profile side project called Matthew Thiessen and the Earthquakes . In 2009 , he co-produced and collaborated on Owl City &#x27;s album &quot;Ocean Eyes&quot; . George Thorogood ( born February 24 , 1950 ) is an American <u><b>musician</b></u> , singer and songwriter from Wilmington , Delaware . His &quot;high-energy boogie-blues&quot; sound became a staple of 1980s rock radio , with hits like his original songs &quot;Bad to the Bone&quot; and &quot;I Drink Alone&quot; . He has also helped popularize older songs by American icons , such as &quot;Move It on Over&quot; , &quot;Who Do You Love ? &quot;, and &quot;House Rent Boogie/One Bourbon , One Scotch , One Beer&quot; , which became staples of classic rock radio .",
        "Question": "are matt thiessen and george thorogood from the same country ?",
        "Scores": {
          "Fluency": 6,
          "Relevance": 6,
          "Answerability": 5,
          "Complexity": 5
        },
        "QuestionType": "Other",
        "Type": "normal"
      }
    ]
  },
  {
    "AssignmentId": "30LSNF239XAA33MTDTOI8ILT2RP2I5",
    "WorkerId": "A179M1VP5QMHNW",
    "MturkData": [
      {
        "Model": "Semantic-Graph*",
        "Paragraph": "<u><b>The Lady</b></u> is Britain &#x27;s longest-running weekly women &#x27;s magazine . It has been in continuous publication since 1885 and is based in London . It is particularly notable for its classified advertisements for domestic service and child care ; it also has extensive listings of holiday properties . Woman &#x27;s Day is an American women &#x27;s magazine that covers such topics as homemaking , food , nutrition , physical fitness , physical attractiveness , and fashion . The print edition is one of the Seven Sisters magazines . The magazine was first published in 1931 by The Great Atlantic &amp; Pacific Tea Company ; the current publisher is Hearst Corporation .",
        "Question": "which magazine is based in london , woman &#x27;s day or woman &#x27;s day ?",
        "Scores": {
          "Fluency": 5,
          "Relevance": 5,
          "Answerability": 6,
          "Complexity": 5
        },
        "QuestionType": "Which",
        "Type": "normal"
      },
      {
        "Model": "RNN",
        "Paragraph": "<u><b>The Lady</b></u> is Britain &#x27;s longest-running weekly women &#x27;s magazine . It has been in continuous publication since 1885 and is based in London . It is particularly notable for its classified advertisements for domestic service and child care ; it also has extensive listings of holiday properties . Woman &#x27;s Day is an American women &#x27;s magazine that covers such topics as homemaking , food , nutrition , physical fitness , physical attractiveness , and fashion . The print edition is one of the Seven Sisters magazines . The magazine was first published in 1931 by The Great Atlantic &amp; Pacific Tea Company ; the current publisher is Hearst Corporation .",
        "Question": "which magazine was founded first , the lady or the lady ?",
        "Scores": {
          "Fluency": 6,
          "Relevance": 5,
          "Answerability": 5,
          "Complexity": 6
        },
        "QuestionType": "Which",
        "Type": "normal"
      },
      {
        "Model": "GPT-2",
        "Paragraph": "The Kingdom of Dalmatia ( Croatian : &quot;Kraljevina Dalmacija&quot; ; German : &quot;K\u00f6nigreich Dalmatien&quot; ; Italian : &quot;Regno di Dalmazia&quot; ) was a crown land of the Austrian Empire ( 1815\u20131867 ) and the &quot;Cisleithanian&quot; half of Austria-Hungary ( 1867\u20131918 ) . It encompassed the entirety of the region of Dalmatia , with its capital at Zadar . Parliamentary elections were <u><b>held in Kingdom of Dalmatia</b></u> for the newly formed parliament in 1861 .",
        "Question": "What was the name of the Danish state that nominated Parliament for the 2011 Turkish election?",
        "Scores": {
          "Fluency": 6,
          "Relevance": 5,
          "Answerability": 6,
          "Complexity": 6
        },
        "QuestionType": "What",
        "Type": "normal"
      },
      {
        "Model": "GPT-2",
        "Paragraph": "South Park is an American adult animated sitcom created by <u><b>Trey Parker and Matt Stone</b></u> and developed by Brian Graden for the Comedy Central television network . The show revolves around four boys\u2014Stan Marsh , Kyle Broflovski , Eric Cartman , and Kenny McCormick\u2014and their bizarre adventures in and around the titular Colorado town . Much like &quot;The Simpsons&quot; , &quot;South Park&quot; uses a very large ensemble cast of recurring characters and became infamous for its profanity and dark , surreal humor that satirizes a wide range of topics towards a mature audience . &quot;The Death Camp of Tolerance&quot; is the fourteenth episode of the sixth season of the American animated television series &quot;South Park&quot; , and the 93rd overall episode of the series . It originally aired on Comedy Central in the United States on November 20 , 2002 . In the episode , Mr. Garrison tries to get fired from his new job as the fourth grade teacher at South Park Elementary by being overtly and explicitly homosexual in front of the students , but is unable to as the rest of the faculty and the children &#x27;s parents are desperate to appear tolerant of his homosexuality . The boys do not share their sentiments , and as punishment for not tolerating Garrison &#x27;s outrageous behavior , they are sent to a Nazi-esque &quot;tolerance camp .&quot; All of the scenes inside the camp are shown in black-and-white , a homage to &quot;Schindler &#x27;s List&quot; .",
        "Question": "Who created the animated series &quot; South Park &quot; that the episode &quot; The Death Camp of Tolerance",
        "Scores": {
          "Fluency": 6,
          "Relevance": 5,
          "Answerability": 6,
          "Complexity": 5
        },
        "QuestionType": "Who",
        "Type": "normal"
      },
      {
        "Model": "Our model-1",
        "Paragraph": "<u><b>The Lady</b></u> is Britain &#x27;s longest-running weekly women &#x27;s magazine . It has been in continuous publication since 1885 and is based in London . It is particularly notable for its classified advertisements for domestic service and child care ; it also has extensive listings of holiday properties . Woman &#x27;s Day is an American women &#x27;s magazine that covers such topics as homemaking , food , nutrition , physical fitness , physical attractiveness , and fashion . The print edition is one of the Seven Sisters magazines . The magazine was first published in 1931 by The Great Atlantic &amp; Pacific Tea Company ; the current publisher is Hearst Corporation .",
        "Question": "which magazine was published first , the lady or britain &#x27;s weekly ?",
        "Scores": {
          "Fluency": 6,
          "Relevance": 5,
          "Answerability": 6,
          "Complexity": 6
        },
        "QuestionType": "Which",
        "Type": "repeat"
      },
      {
        "Model": "Our model-1",
        "Paragraph": "Ulysses S. Grant , born Hiram Ulysses Grant , ( April 27 , 1822 \u2013 July 23 , 1885 ) was the <u><b>Commanding General</b></u> of the United States Army at the end of the American Civil War and later the 18th President of the United States from 1869 to 1877 . As <u><b>Commanding General</b></u> , Grant worked closely with President Abraham Lincoln to lead the Union Army to victory over the Confederacy in the Civil War . Supported by Congress , Grant implemented Reconstruction , often at odds with President Andrew Johnson . Twice elected president , Grant led the Republicans in their effort to remove the vestiges of Confederate nationalism and slavery , protect African-American citizenship , and support economic prosperity . Although his presidency has often been criticized for multiple administration scandals and for his failure to alleviate the economic depression following the Panic of 1873 , he is regarded as a President who performed relatively well in the context of his time and pursued justice for all . Confederate General Robert E. Lee issued his Farewell Address , also known as General Order No . 9 ( sometimes Orders ) to his Army of Northern Virginia on April 10 , 1865 , the day after he surrendered the army to Lt. Gen. Ulysses S. Grant . Lee &#x27;s surrender was instrumental in bringing about the end of the American Civil War . The text of the order , which were written and drafted by Col. Charles Marshall , edited and finalized by Lee , were issued as follows :",
        "Question": "what was the name of the general order that served as general order of the united states army at the end of the american civil war and later became the 18th president of the united states ?",
        "Scores": {
          "Fluency": 6,
          "Relevance": 5,
          "Answerability": 6,
          "Complexity": 5
        },
        "QuestionType": "What",
        "Type": "normal"
      },
      {
        "Model": "Semantic-Graph",
        "Paragraph": "<u><b>The Lady</b></u> is Britain &#x27;s longest-running weekly women &#x27;s magazine . It has been in continuous publication since 1885 and is based in London . It is particularly notable for its classified advertisements for domestic service and child care ; it also has extensive listings of holiday properties . Woman &#x27;s Day is an American women &#x27;s magazine that covers such topics as homemaking , food , nutrition , physical fitness , physical attractiveness , and fashion . The print edition is one of the Seven Sisters magazines . The magazine was first published in 1931 by The Great Atlantic &amp; Pacific Tea Company ; the current publisher is Hearst Corporation .",
        "Question": "which magazine was published first , woman &#x27;s day or the lady ?",
        "Scores": {
          "Fluency": 6,
          "Relevance": 5,
          "Answerability": 5,
          "Complexity": 6
        },
        "QuestionType": "Which",
        "Type": "normal"
      },
      {
        "Model": "Our model-1",
        "Paragraph": "<u><b>The Lady</b></u> is Britain &#x27;s longest-running weekly women &#x27;s magazine . It has been in continuous publication since 1885 and is based in London . It is particularly notable for its classified advertisements for domestic service and child care ; it also has extensive listings of holiday properties . Woman &#x27;s Day is an American women &#x27;s magazine that covers such topics as homemaking , food , nutrition , physical fitness , physical attractiveness , and fashion . The print edition is one of the Seven Sisters magazines . The magazine was first published in 1931 by The Great Atlantic &amp; Pacific Tea Company ; the current publisher is Hearst Corporation .",
        "Question": "which magazine was published first , the lady or britain &#x27;s weekly ?",
        "Scores": {
          "Fluency": 6,
          "Relevance": 6,
          "Answerability": 5,
          "Complexity": 6
        },
        "QuestionType": "Which",
        "Type": "normal"
      },
      {
        "Model": "GPT-2",
        "Paragraph": "The 2014 Oregon Ducks football team represented the University of Oregon in the 2014 NCAA Division I FBS football season . The team was led by second-year head coach <u><b>Mark Helfrich</b></u> and played their home games at Autzen Stadium for the 48th straight year . They were a member of the Pac-12 Conference in the North Division . The 2014 All-Pac-12 Conference football team consists of American football players chosen by various organizations for All-Pac-12 Conference teams for the 2014 Pac-12 Conference football season . The Oregon Ducks won the conference , defeating the Arizona Wildcats 51 to 13 in the Pac-12 Championship game . Oregon was then the national runner-up , in the College Football Playoff semifinal beating the ACC champion Florida States Seminoles 59 to 20 ; then losing to the Big Ten champion Ohio State Buckeyes 42 to 20 in the national championship game . Oregon quarterback Marcus Mariota won the Heisman Trophy and was voted Pac-12 Offensive Player of the Year . Arizona linebacker Scooby Wright III was voted Pat Tillman Pac-12 Defensive Player of the Year .",
        "Question": "Who has coached the Oregon Ducks head coach who coached the 2014 Oregon Ducks football team home games?",
        "Scores": {
          "Fluency": 6,
          "Relevance": 5,
          "Answerability": 6,
          "Complexity": 6
        },
        "QuestionType": "Who",
        "Type": "normal"
      },
      {
        "Model": "Our model-1",
        "Paragraph": "<u><b>Donald Richard &quot;Don&quot; DeLillo</b></u> ( born November 20 , 1936 ) is an American novelist , playwright and essayist . His works have covered subjects as diverse as television , nuclear war , sports , the complexities of language , performance art , the Cold War , mathematics , the advent of the digital age , politics , economics , and global terrorism . Charles Scribner &#x27;s Sons , or simply Scribner &#x27;s or Scribner , is an American publisher based in New York City , known for publishing American authors including Ernest Hemingway , F. Scott Fitzgerald , Kurt Vonnegut , Marjorie Kinnan Rawlings , Stephen King , Robert A. Heinlein , Thomas Wolfe , George Santayana , John Clellon Holmes , Don DeLillo and Edith Wharton .",
        "Question": "which american novelist , playwright and essayist wrote in the american publisher based in new york city , who &#x27;s works have covered the cold war ?",
        "Scores": {
          "Fluency": 5,
          "Relevance": 4,
          "Answerability": 6,
          "Complexity": 5
        },
        "QuestionType": "Which",
        "Type": "normal"
      },
      {
        "Model": "Our model-2",
        "Paragraph": "<u><b>The Lady</b></u> is Britain &#x27;s longest-running weekly women &#x27;s magazine . It has been in continuous publication since 1885 and is based in London . It is particularly notable for its classified advertisements for domestic service and child care ; it also has extensive listings of holiday properties . Woman &#x27;s Day is an American women &#x27;s magazine that covers such topics as homemaking , food , nutrition , physical fitness , physical attractiveness , and fashion . The print edition is one of the Seven Sisters magazines . The magazine was first published in 1931 by The Great Atlantic &amp; Pacific Tea Company ; the current publisher is Hearst Corporation .",
        "Question": "which magazine is based in london , the lady or the lady ?",
        "Scores": {
          "Fluency": 6,
          "Relevance": 5,
          "Answerability": 6,
          "Complexity": 5
        },
        "QuestionType": "Which",
        "Type": "normal"
      },
      {
        "Model": "Semantic-Graph",
        "Paragraph": "The mulga apple is an Australian bush tucker food , often eaten by Aborigines of Central Australia . Indigenous Australians are the Aboriginal and Torres Strait Islander people of Australia , descended from groups that existed in Australia and surrounding islands prior to British colonisation . The time of arrival of the first Indigenous Australians is a matter of debate among researchers . The earliest definitely human remains found in Australia are those of Mungo Man LM3 and Mungo Lady , which have been dated to around 50,000 years BP . Recent archaeological evidence from the analysis of charcoal and artifacts revealing human use has pushed this date back further to around 65,000 B.P . Luminescence dating has suggested habitation in Arnhem Land as far back as 60,000 years BP . Genetic research has inferred a date of habitation as early as <u><b>80,000 years BP</b></u> .",
        "Question": "the mulga apple is often eaten a date of habitation as early as what ?",
        "Scores": {
          "Fluency": 6,
          "Relevance": 5,
          "Answerability": 6,
          "Complexity": 6
        },
        "QuestionType": "What",
        "Type": "normal"
      },
      {
        "Model": "Semantic-Graph*",
        "Paragraph": "<u><b>The Lady</b></u> is Britain &#x27;s longest-running weekly women &#x27;s magazine . It has been in continuous publication since 1885 and is based in London . It is particularly notable for its classified advertisements for domestic service and child care ; it also has extensive listings of holiday properties . Woman &#x27;s Day is an American women &#x27;s magazine that covers such topics as homemaking , food , nutrition , physical fitness , physical attractiveness , and fashion . The print edition is one of the Seven Sisters magazines . The magazine was first published in 1931 by The Great Atlantic &amp; Pacific Tea Company ; the current publisher is Hearst Corporation .",
        "Question": "which magazine is based in london , woman &#x27;s day or woman &#x27;s day ?",
        "Scores": {
          "Fluency": 6,
          "Relevance": 5,
          "Answerability": 6,
          "Complexity": 5
        },
        "QuestionType": "Which",
        "Type": "repeat"
      },
      {
        "Model": "Gold",
        "Paragraph": "<u><b>The Lady</b></u> is Britain &#x27;s longest-running weekly women &#x27;s magazine . It has been in continuous publication since 1885 and is based in London . It is particularly notable for its classified advertisements for domestic service and child care ; it also has extensive listings of holiday properties . Woman &#x27;s Day is an American women &#x27;s magazine that covers such topics as homemaking , food , nutrition , physical fitness , physical attractiveness , and fashion . The print edition is one of the Seven Sisters magazines . The magazine was first published in 1931 by The Great Atlantic &amp; Pacific Tea Company ; the current publisher is Hearst Corporation .",
        "Question": "Which magazine was published first , Woman &#x27;s Day or The Lady ?",
        "Scores": {
          "Fluency": 6,
          "Relevance": 5,
          "Answerability": 5,
          "Complexity": 6
        },
        "QuestionType": "Which",
        "Type": "normal"
      },
      {
        "Model": "GPT-2",
        "Paragraph": "<u><b>The Lady</b></u> is Britain &#x27;s longest-running weekly women &#x27;s magazine . It has been in continuous publication since 1885 and is based in London . It is particularly notable for its classified advertisements for domestic service and child care ; it also has extensive listings of holiday properties . Woman &#x27;s Day is an American women &#x27;s magazine that covers such topics as homemaking , food , nutrition , physical fitness , physical attractiveness , and fashion . The print edition is one of the Seven Sisters magazines . The magazine was first published in 1931 by The Great Atlantic &amp; Pacific Tea Company ; the current publisher is Hearst Corporation .",
        "Question": "Which of the following publications is based in London : Woman&#x27;s Day or Woman&#x27;s Day",
        "Scores": {
          "Fluency": 6,
          "Relevance": 5,
          "Answerability": 6,
          "Complexity": 6
        },
        "QuestionType": "Which",
        "Type": "normal"
      }
    ]
  },
  {
    "AssignmentId": "31LVTDXBLAPTXOBKDM0W16LTVU4LR0",
    "WorkerId": "A16LGXBY9V4D97",
    "MturkData": [
      {
        "Model": "Semantic-Graph*",
        "Paragraph": "Ulysses S. Grant , born Hiram Ulysses Grant , ( April 27 , 1822 \u2013 July 23 , 1885 ) was the <u><b>Commanding General</b></u> of the United States Army at the end of the American Civil War and later the 18th President of the United States from 1869 to 1877 . As <u><b>Commanding General</b></u> , Grant worked closely with President Abraham Lincoln to lead the Union Army to victory over the Confederacy in the Civil War . Supported by Congress , Grant implemented Reconstruction , often at odds with President Andrew Johnson . Twice elected president , Grant led the Republicans in their effort to remove the vestiges of Confederate nationalism and slavery , protect African-American citizenship , and support economic prosperity . Although his presidency has often been criticized for multiple administration scandals and for his failure to alleviate the economic depression following the Panic of 1873 , he is regarded as a President who performed relatively well in the context of his time and pursued justice for all . Confederate General Robert E. Lee issued his Farewell Address , also known as General Order No . 9 ( sometimes Orders ) to his Army of Northern Virginia on April 10 , 1865 , the day after he surrendered the army to Lt. Gen. Ulysses S. Grant . Lee &#x27;s surrender was instrumental in bringing about the end of the American Civil War . The text of the order , which were written and drafted by Col. Charles Marshall , edited and finalized by Lee , were issued as follows :",
        "Question": "what general of the united states had confederate general robert lee ?",
        "Scores": {
          "Fluency": 6,
          "Relevance": 6,
          "Answerability": 6,
          "Complexity": 6
        },
        "QuestionType": "What",
        "Type": "normal"
      },
      {
        "Model": "Gold",
        "Paragraph": "Ulysses S. Grant , born Hiram Ulysses Grant , ( April 27 , 1822 \u2013 July 23 , 1885 ) was the <u><b>Commanding General</b></u> of the United States Army at the end of the American Civil War and later the 18th President of the United States from 1869 to 1877 . As <u><b>Commanding General</b></u> , Grant worked closely with President Abraham Lincoln to lead the Union Army to victory over the Confederacy in the Civil War . Supported by Congress , Grant implemented Reconstruction , often at odds with President Andrew Johnson . Twice elected president , Grant led the Republicans in their effort to remove the vestiges of Confederate nationalism and slavery , protect African-American citizenship , and support economic prosperity . Although his presidency has often been criticized for multiple administration scandals and for his failure to alleviate the economic depression following the Panic of 1873 , he is regarded as a President who performed relatively well in the context of his time and pursued justice for all . Confederate General Robert E. Lee issued his Farewell Address , also known as General Order No . 9 ( sometimes Orders ) to his Army of Northern Virginia on April 10 , 1865 , the day after he surrendered the army to Lt. Gen. Ulysses S. Grant . Lee &#x27;s surrender was instrumental in bringing about the end of the American Civil War . The text of the order , which were written and drafted by Col. Charles Marshall , edited and finalized by Lee , were issued as follows :",
        "Question": "What was the position in the United States Army of the Lieutenant general that Confederate General Robert E. Lee surrendered to ?",
        "Scores": {
          "Fluency": 6,
          "Relevance": 6,
          "Answerability": 6,
          "Complexity": 6
        },
        "QuestionType": "What",
        "Type": "normal"
      },
      {
        "Model": "RNN",
        "Paragraph": "Waring &amp; Gillow is a noted firm of English <u><b>furniture</b></u> manufacturers formed in 1897 by the merger of Gillows of Lancaster and London and Waring of Liverpool . It was dissolved in 1938 . Manny Cussins ( 26 October 1905 \u2013 5 October 1987 ) was a British businessman , who made his fortune in the <u><b>furniture</b></u> retail business , becoming chairman of Waring &amp; Gillow . He joined the board of directors at Leeds United F.C . in 1961 , and served as the club &#x27;s chairman between 1972 and 1983 . He died on 5 October 1987 , aged 81 .",
        "Question": "what is the name of the british businessman , who made his fortune in the furniture retail business ?",
        "Scores": {
          "Fluency": 3,
          "Relevance": 3,
          "Answerability": 3,
          "Complexity": 3
        },
        "QuestionType": "What",
        "Type": "normal"
      },
      {
        "Model": "Semantic-Graph",
        "Paragraph": "( , Foochow Romanized : Di\u00f2ng-l\u014f\u0324h ) is a district located in eastern Fujian province , China . Administered by Fuzhou , it occupies a land area of 648 km2 and a sea area of 1327 km2 . Changle was established in the sixth year of Emperor Wu-De ( 623 AD ) during the Tang Dynasty , and it became a county-level city on February 18 , 1994 . The district faces East China Sea and is connected to Mawei district by the Min River . Due to an increase in businesses , the province is now one of the richest province in China . The city was upgraded into a district on August 2017 by a government proposal . Longkou ( ) , formerly Huang County ( ) , is a port city in northeastern Shandong province , China , facing the Bohai Sea to the north and the Laizhou Bay to the west . Longkou , a county-level city , is administered by the prefecture-level city of Yantai . The total population of Longkou is 620,000 .",
        "Question": "are haiyang and changle in the same country ?",
        "Scores": {
          "Fluency": 6,
          "Relevance": 6,
          "Answerability": 6,
          "Complexity": 6
        },
        "QuestionType": "Other",
        "Type": "repeat"
      },
      {
        "Model": "Semantic-Graph",
        "Paragraph": "( , Foochow Romanized : Di\u00f2ng-l\u014f\u0324h ) is a district located in eastern Fujian province , China . Administered by Fuzhou , it occupies a land area of 648 km2 and a sea area of 1327 km2 . Changle was established in the sixth year of Emperor Wu-De ( 623 AD ) during the Tang Dynasty , and it became a county-level city on February 18 , 1994 . The district faces East China Sea and is connected to Mawei district by the Min River . Due to an increase in businesses , the province is now one of the richest province in China . The city was upgraded into a district on August 2017 by a government proposal . Longkou ( ) , formerly Huang County ( ) , is a port city in northeastern Shandong province , China , facing the Bohai Sea to the north and the Laizhou Bay to the west . Longkou , a county-level city , is administered by the prefecture-level city of Yantai . The total population of Longkou is 620,000 .",
        "Question": "are haiyang and changle in the same country ?",
        "Scores": {
          "Fluency": 6,
          "Relevance": 6,
          "Answerability": 6,
          "Complexity": 6
        },
        "QuestionType": "Other",
        "Type": "normal"
      },
      {
        "Model": "GPT-2",
        "Paragraph": "Ulysses S. Grant , born Hiram Ulysses Grant , ( April 27 , 1822 \u2013 July 23 , 1885 ) was the <u><b>Commanding General</b></u> of the United States Army at the end of the American Civil War and later the 18th President of the United States from 1869 to 1877 . As <u><b>Commanding General</b></u> , Grant worked closely with President Abraham Lincoln to lead the Union Army to victory over the Confederacy in the Civil War . Supported by Congress , Grant implemented Reconstruction , often at odds with President Andrew Johnson . Twice elected president , Grant led the Republicans in their effort to remove the vestiges of Confederate nationalism and slavery , protect African-American citizenship , and support economic prosperity . Although his presidency has often been criticized for multiple administration scandals and for his failure to alleviate the economic depression following the Panic of 1873 , he is regarded as a President who performed relatively well in the context of his time and pursued justice for all . Confederate General Robert E. Lee issued his Farewell Address , also known as General Order No . 9 ( sometimes Orders ) to his Army of Northern Virginia on April 10 , 1865 , the day after he surrendered the army to Lt. Gen. Ulysses S. Grant . Lee &#x27;s surrender was instrumental in bringing about the end of the American Civil War . The text of the order , which were written and drafted by Col. Charles Marshall , edited and finalized by Lee , were issued as follows :",
        "Question": "of the United States ArmyWhen was the commander born who issued the order to Confederate General Robert E",
        "Scores": {
          "Fluency": 6,
          "Relevance": 6,
          "Answerability": 6,
          "Complexity": 6
        },
        "QuestionType": "Who",
        "Type": "repeat"
      },
      {
        "Model": "Our model-1",
        "Paragraph": "Ulysses S. Grant , born Hiram Ulysses Grant , ( April 27 , 1822 \u2013 July 23 , 1885 ) was the <u><b>Commanding General</b></u> of the United States Army at the end of the American Civil War and later the 18th President of the United States from 1869 to 1877 . As <u><b>Commanding General</b></u> , Grant worked closely with President Abraham Lincoln to lead the Union Army to victory over the Confederacy in the Civil War . Supported by Congress , Grant implemented Reconstruction , often at odds with President Andrew Johnson . Twice elected president , Grant led the Republicans in their effort to remove the vestiges of Confederate nationalism and slavery , protect African-American citizenship , and support economic prosperity . Although his presidency has often been criticized for multiple administration scandals and for his failure to alleviate the economic depression following the Panic of 1873 , he is regarded as a President who performed relatively well in the context of his time and pursued justice for all . Confederate General Robert E. Lee issued his Farewell Address , also known as General Order No . 9 ( sometimes Orders ) to his Army of Northern Virginia on April 10 , 1865 , the day after he surrendered the army to Lt. Gen. Ulysses S. Grant . Lee &#x27;s surrender was instrumental in bringing about the end of the American Civil War . The text of the order , which were written and drafted by Col. Charles Marshall , edited and finalized by Lee , were issued as follows :",
        "Question": "what was the name of the general order that served as general order of the united states army at the end of the american civil war and later became the 18th president of the united states ?",
        "Scores": {
          "Fluency": 6,
          "Relevance": 6,
          "Answerability": 6,
          "Complexity": 6
        },
        "QuestionType": "What",
        "Type": "normal"
      },
      {
        "Model": "RNN",
        "Paragraph": "Ulysses S. Grant , born Hiram Ulysses Grant , ( April 27 , 1822 \u2013 July 23 , 1885 ) was the <u><b>Commanding General</b></u> of the United States Army at the end of the American Civil War and later the 18th President of the United States from 1869 to 1877 . As <u><b>Commanding General</b></u> , Grant worked closely with President Abraham Lincoln to lead the Union Army to victory over the Confederacy in the Civil War . Supported by Congress , Grant implemented Reconstruction , often at odds with President Andrew Johnson . Twice elected president , Grant led the Republicans in their effort to remove the vestiges of Confederate nationalism and slavery , protect African-American citizenship , and support economic prosperity . Although his presidency has often been criticized for multiple administration scandals and for his failure to alleviate the economic depression following the Panic of 1873 , he is regarded as a President who performed relatively well in the context of his time and pursued justice for all . Confederate General Robert E. Lee issued his Farewell Address , also known as General Order No . 9 ( sometimes Orders ) to his Army of Northern Virginia on April 10 , 1865 , the day after he surrendered the army to Lt. Gen. Ulysses S. Grant . Lee &#x27;s surrender was instrumental in bringing about the end of the American Civil War . The text of the order , which were written and drafted by Col. Charles Marshall , edited and finalized by Lee , were issued as follows :",
        "Question": "what was the name of the general of the united states army at the end of the american civil war and later the 18th president of the united states ?",
        "Scores": {
          "Fluency": 6,
          "Relevance": 6,
          "Answerability": 6,
          "Complexity": 6
        },
        "QuestionType": "What",
        "Type": "normal"
      },
      {
        "Model": "Our model-2",
        "Paragraph": "<u><b>6teen</b></u> is a Canadian animated sitcom which premiered in Canada on November 7 , 2004 on Teletoon . Despite being an original Cartoon Network series , in the US , &quot;<u><b>6teen</b></u>&quot; premiered on Nickelodeon on December 18 , 2005 and was removed from the schedule on May 13 , 2006 , and was later relaunched on Cartoon Network in 2008 . &quot;<u><b>6teen</b></u>&quot; has been aired on The N and Cartoon Network in the United States . My Babysitter &#x27;s a Vampire ( Quebec French : Ma gardienne est un vampire ) is a 2011 Canadian television series , based on the television film of the same name . In Canada , the series premiered in French on T\u00e9l\u00e9toon on February 28 , 2011 , in English on Teletoon on March 14 , 2011 , and on Disney Channel in the United States on June 27 , 2011 and finished airing October 5 , 2012 on Disney and April 11 , 2013 on T\u00e9l\u00e9toon . The show was created by Fresh TV , creators of &quot;<u><b>6teen</b></u>&quot; , &quot;Total Drama&quot; , and &quot;Stoked&quot; . The show follows Ethan Morgan ( Matthew Knight ) , who , in the television film , learns that his babysitter Sarah ( Vanessa Morgan ) is a vampire . In the film , he learns he is able to have visions and his best friend Benny Weir ( Atticus Mitchell ) is a spellmaster . The series follows the three as they take on supernatural forces and have adventures , with occasional help from fellow vampires Rory ( Cameron Kennedy ) and Erica ( Kate Todd ) , while dealing with the troubles of regular high school life .",
        "Question": "what is the name of the animated sitcom that premiered in canada on november 7 , 2004 on teletoon , and was created by fresh tv , creators of &quot;clowns&quot; , and &quot;total drama&quot; ?",
        "Scores": {
          "Fluency": 6,
          "Relevance": 6,
          "Answerability": 6,
          "Complexity": 6
        },
        "QuestionType": "What",
        "Type": "repeat"
      },
      {
        "Model": "Gold",
        "Paragraph": "The Kansas Jayhawks men &#x27;s basketball program is the intercollegiate men &#x27;s basketball program of the University of Kansas . It is one of the oldest and is one of the most successful programs in the history of basketball . The program is classified in the NCAA &#x27;s Division I and the team competes in the <u><b>Big 12</b></u> Conference . Perry Ellis ( born September 14 , 1993 ) is an American professional basketball player for the Sydney Kings of the National Basketball League ( NBL ) . In 2016 , Ellis joined the Greensboro Swarm of the NBA Development League following an outstanding four-year career at the University of Kansas . Playing for highly respected Kansas coach Bill Self , Ellis averaged 12.5 points and 5.8 rebounds over 144 college games , leading the Jayhawks to an impressive 115\u201329 record that included four trips to the NCAA Tournament . He led his team to an &#x27;Elite Eight &#x27; Regional Finals appearance in the 2016 tournament .",
        "Question": "Perry Ellis played for the college team that competes in what conference ?",
        "Scores": {
          "Fluency": 5,
          "Relevance": 6,
          "Answerability": 6,
          "Complexity": 6
        },
        "QuestionType": "What",
        "Type": "normal"
      },
      {
        "Model": "Semantic-Graph",
        "Paragraph": "Ulysses S. Grant , born Hiram Ulysses Grant , ( April 27 , 1822 \u2013 July 23 , 1885 ) was the <u><b>Commanding General</b></u> of the United States Army at the end of the American Civil War and later the 18th President of the United States from 1869 to 1877 . As <u><b>Commanding General</b></u> , Grant worked closely with President Abraham Lincoln to lead the Union Army to victory over the Confederacy in the Civil War . Supported by Congress , Grant implemented Reconstruction , often at odds with President Andrew Johnson . Twice elected president , Grant led the Republicans in their effort to remove the vestiges of Confederate nationalism and slavery , protect African-American citizenship , and support economic prosperity . Although his presidency has often been criticized for multiple administration scandals and for his failure to alleviate the economic depression following the Panic of 1873 , he is regarded as a President who performed relatively well in the context of his time and pursued justice for all . Confederate General Robert E. Lee issued his Farewell Address , also known as General Order No . 9 ( sometimes Orders ) to his Army of Northern Virginia on April 10 , 1865 , the day after he surrendered the army to Lt. Gen. Ulysses S. Grant . Lee &#x27;s surrender was instrumental in bringing about the end of the American Civil War . The text of the order , which were written and drafted by Col. Charles Marshall , edited and finalized by Lee , were issued as follows :",
        "Question": "what was the rank general of the united states during 1877 ?",
        "Scores": {
          "Fluency": 6,
          "Relevance": 6,
          "Answerability": 6,
          "Complexity": 6
        },
        "QuestionType": "What",
        "Type": "normal"
      },
      {
        "Model": "Gold",
        "Paragraph": "Step Up is a 2006 American romantic dance film directed by <u><b>Anne Fletcher</b></u> starring Channing Tatum and Jenna Dewan . Set in Baltimore , Maryland , the film follows the tale of the disadvantaged Tyler Gage ( Channing Tatum ) and the privileged modern dancer Nora Clark ( Jenna Dewan ) , who find themselves paired up in a showcase that determines both of their futures . Realizing that they only have one chance , they finally work together . The film is the first installment in the &quot;Step Up&quot; series , it was followed by four sequels , &quot;&quot; ( 2008 ) , &quot;Step Up 3D&quot; ( 2010 ) , &quot;Step Up Revolution&quot; ( 2012 ) and &quot;&quot; ( 2014 ) and a web series &quot;Step Up : High Water&quot; ( 2017 ) . Step Up 2 : The Streets is a 2008 American dance film . It is the sequel to the 2006 film &quot;Step Up&quot; from Touchstone Pictures . The film was directed by Jon M. Chu and choreographed by Jamal Sims , Nadine &quot;Hi Hat&quot; Ruffin and Dave Scott . Patrick Wachsberger and Erik Feig of Summit Entertainment produced with Adam Shankman and Jennifer Gibgot of Offspring Entertainment .",
        "Question": "Step Up 2 : The Streets is the sequel to the dance film directed by whom ?",
        "Scores": {
          "Fluency": 6,
          "Relevance": 6,
          "Answerability": 6,
          "Complexity": 5
        },
        "QuestionType": "Who",
        "Type": "normal"
      },
      {
        "Model": "Gold",
        "Paragraph": "The Kansas Jayhawks men &#x27;s basketball program is the intercollegiate men &#x27;s basketball program of the University of Kansas . It is one of the oldest and is one of the most successful programs in the history of basketball . The program is classified in the NCAA &#x27;s Division I and the team competes in the <u><b>Big 12</b></u> Conference . Perry Ellis ( born September 14 , 1993 ) is an American professional basketball player for the Sydney Kings of the National Basketball League ( NBL ) . In 2016 , Ellis joined the Greensboro Swarm of the NBA Development League following an outstanding four-year career at the University of Kansas . Playing for highly respected Kansas coach Bill Self , Ellis averaged 12.5 points and 5.8 rebounds over 144 college games , leading the Jayhawks to an impressive 115\u201329 record that included four trips to the NCAA Tournament . He led his team to an &#x27;Elite Eight &#x27; Regional Finals appearance in the 2016 tournament .",
        "Question": "Perry Ellis played for the college team that competes in what conference ?",
        "Scores": {
          "Fluency": 3,
          "Relevance": 3,
          "Answerability": 3,
          "Complexity": 3
        },
        "QuestionType": "What",
        "Type": "repeat"
      },
      {
        "Model": "GPT-2",
        "Paragraph": "Ulysses S. Grant , born Hiram Ulysses Grant , ( April 27 , 1822 \u2013 July 23 , 1885 ) was the <u><b>Commanding General</b></u> of the United States Army at the end of the American Civil War and later the 18th President of the United States from 1869 to 1877 . As <u><b>Commanding General</b></u> , Grant worked closely with President Abraham Lincoln to lead the Union Army to victory over the Confederacy in the Civil War . Supported by Congress , Grant implemented Reconstruction , often at odds with President Andrew Johnson . Twice elected president , Grant led the Republicans in their effort to remove the vestiges of Confederate nationalism and slavery , protect African-American citizenship , and support economic prosperity . Although his presidency has often been criticized for multiple administration scandals and for his failure to alleviate the economic depression following the Panic of 1873 , he is regarded as a President who performed relatively well in the context of his time and pursued justice for all . Confederate General Robert E. Lee issued his Farewell Address , also known as General Order No . 9 ( sometimes Orders ) to his Army of Northern Virginia on April 10 , 1865 , the day after he surrendered the army to Lt. Gen. Ulysses S. Grant . Lee &#x27;s surrender was instrumental in bringing about the end of the American Civil War . The text of the order , which were written and drafted by Col. Charles Marshall , edited and finalized by Lee , were issued as follows :",
        "Question": "of the United States ArmyWhen was the commander born who issued the order to Confederate General Robert E",
        "Scores": {
          "Fluency": 6,
          "Relevance": 6,
          "Answerability": 6,
          "Complexity": 6
        },
        "QuestionType": "Who",
        "Type": "normal"
      },
      {
        "Model": "Our model-2",
        "Paragraph": "Ulysses S. Grant , born Hiram Ulysses Grant , ( April 27 , 1822 \u2013 July 23 , 1885 ) was the <u><b>Commanding General</b></u> of the United States Army at the end of the American Civil War and later the 18th President of the United States from 1869 to 1877 . As <u><b>Commanding General</b></u> , Grant worked closely with President Abraham Lincoln to lead the Union Army to victory over the Confederacy in the Civil War . Supported by Congress , Grant implemented Reconstruction , often at odds with President Andrew Johnson . Twice elected president , Grant led the Republicans in their effort to remove the vestiges of Confederate nationalism and slavery , protect African-American citizenship , and support economic prosperity . Although his presidency has often been criticized for multiple administration scandals and for his failure to alleviate the economic depression following the Panic of 1873 , he is regarded as a President who performed relatively well in the context of his time and pursued justice for all . Confederate General Robert E. Lee issued his Farewell Address , also known as General Order No . 9 ( sometimes Orders ) to his Army of Northern Virginia on April 10 , 1865 , the day after he surrendered the army to Lt. Gen. Ulysses S. Grant . Lee &#x27;s surrender was instrumental in bringing about the end of the American Civil War . The text of the order , which were written and drafted by Col. Charles Marshall , edited and finalized by Lee , were issued as follows :",
        "Question": "what was the name of the man who was the commanding general of the united states army at the end of the american civil war and later became the 18th president of the united states ?",
        "Scores": {
          "Fluency": 6,
          "Relevance": 6,
          "Answerability": 6,
          "Complexity": 6
        },
        "QuestionType": "What",
        "Type": "normal"
      }
    ]
  },
  {
    "AssignmentId": "31N2WW6R9U5FEUGMGLW2OVDTSKMF35",
    "WorkerId": "A1ZA9BZNCOW720",
    "MturkData": [
      {
        "Model": "Gold",
        "Paragraph": "Jeffery James Tremaine ( born September 4 , 1966 ) is an American film director , film producer , television director , and television producer . He is most closely associated with the &quot;Jackass&quot; franchise , having been involved since the inception of the first TV show . Keanu Charles Reeves ( ; born September 2 , 1964 ) is a Canadian actor , <u><b>director , producer</b></u> , and musician .",
        "Question": "Which jobs do Jeff Tremaine and Keanu Reeves share ?",
        "Scores": {
          "Fluency": 6,
          "Relevance": 5,
          "Answerability": 5,
          "Complexity": 6
        },
        "QuestionType": "Which",
        "Type": "normal"
      },
      {
        "Model": "RNN",
        "Paragraph": "Robert Allen Iger ( ; born February 10 , 1951 ) is an American businessman who is chairman and chief executive officer ( CEO ) of The Walt Disney Company . Before Disney , Iger served as the president of ABC Television from 1994 to 1995 and the president and chief operating officer ( COO ) of Capital Cities/ABC , Inc. from 1995 until Disney &#x27;s acquisition of the company in 1996 . He was named president and COO of Disney in 2000 , and later succeeded Michael Eisner as CEO in 2005 , after a successful effort by Roy E. Disney to shake up the management of the company . As part of his yearly compensation , Iger earned $ 44.9 million in 2015 . Christine M. McCarthy is an American businesswoman and the chief financial officer ( CFO ) of The Walt Disney Company . McCarthy reports to chief executive officer ( CEO ) <u><b>Robert A. Iger</b></u> .",
        "Question": "which american businessman and the chief executive officer is the president and chief executive officer of the walt disney company ?",
        "Scores": {
          "Fluency": 6,
          "Relevance": 6,
          "Answerability": 6,
          "Complexity": 5
        },
        "QuestionType": "Which",
        "Type": "normal"
      },
      {
        "Model": "GPT-2",
        "Paragraph": "Jeffery James Tremaine ( born September 4 , 1966 ) is an American film director , film producer , television director , and television producer . He is most closely associated with the &quot;Jackass&quot; franchise , having been involved since the inception of the first TV show . Keanu Charles Reeves ( ; born September 2 , 1964 ) is a Canadian actor , <u><b>director , producer</b></u> , and musician .",
        "Question": ", television director, and television producerSheriff Tremaine and Keanu Reeves are of which profession",
        "Scores": {
          "Fluency": 6,
          "Relevance": 6,
          "Answerability": 5,
          "Complexity": 5
        },
        "QuestionType": "Which",
        "Type": "normal"
      },
      {
        "Model": "Our model-1",
        "Paragraph": "The Chuck Berry House is the former home of Chuck Berry in St. Louis , Missouri located at 3137 Whittier Street . The house was Berry &#x27;s home when he wrote and first performed the majority of songs with which he is identified , including &quot;Maybellene&quot; ( 1955 ) , &quot;Roll Over Beethoven&quot; ( 1956 ) , &quot;Too Much Monkey Business&quot; ( 1956 ) , &quot;Rock and Roll Music&quot; ( 1957 ) , &quot;School Day&quot; ( 1957 ) , &quot;Sweet Little Sixteen&quot; ( 1958 ) , and &quot;Johnny B. Goode&quot; ( 1958 ) . &quot;Rock and Roll Music&quot; is a 1957 hit single written and recorded by rock and roll star Chuck Berry . The song has been widely covered and is recognized as one of Berry &#x27;s most popular and enduring compositions . In the fall of 1957 , his recording reached number 6 on &quot;Billboard&quot; magazine &#x27;s R &amp; B Singles chart and <u><b>number 8</b></u> on its Hot 100 chart .",
        "Question": "what was the number 6 of the hit single written by the rock and roll star chuck berry ?",
        "Scores": {
          "Fluency": 5,
          "Relevance": 6,
          "Answerability": 6,
          "Complexity": 5
        },
        "QuestionType": "What",
        "Type": "repeat"
      },
      {
        "Model": "Our model-1",
        "Paragraph": "The Red Butte Creek oil spill was caused by a rupture in a medium crude oil pipeline that occurred on June 11 and 12 2010 . The Chevron Pipeline ( CPL ) is 10 inches in diameter and runs from western Colorado to a <u><b>Chevron Corporation</b></u> oil refinery near Salt Lake City Utah . A half inch diameter hole in the pipeline was caused by an electrical arc from high voltage power lines to a metal fence post buried a few inches above the pipeline . <u><b>Chevron Corporation</b></u> ( ) is an American multinational energy corporation . One of the successor companies of Standard Oil , it is headquartered in San Ramon , California , and active in more than 180 countries . Chevron is engaged in every aspect of the oil , natural gas , and geothermal energy industries , including hydrocarbon exploration and production ; refining , marketing and transport ; chemicals manufacturing and sales ; and power generation . Chevron is one of the world &#x27;s largest oil companies ; as of 2014 , it ranked third in the Fortune 500 list of the top US closely held and public corporations and sixteenth on the Fortune Global 500 list of the top 500 corporations worldwide . It was also one of the Seven Sisters that dominated the global petroleum industry from the mid-1940s to the 1970s .",
        "Question": "which american multinational energy corporation has runs from western colorado to a multinational wider range of corporation , border corporation , paisley pipeline ( [UNK] ) ?",
        "Scores": {
          "Fluency": 6,
          "Relevance": 6,
          "Answerability": 6,
          "Complexity": 6
        },
        "QuestionType": "Which",
        "Type": "normal"
      },
      {
        "Model": "Semantic-Graph",
        "Paragraph": "Jeffery James Tremaine ( born September 4 , 1966 ) is an American film director , film producer , television director , and television producer . He is most closely associated with the &quot;Jackass&quot; franchise , having been involved since the inception of the first TV show . Keanu Charles Reeves ( ; born September 2 , 1964 ) is a Canadian actor , <u><b>director , producer</b></u> , and musician .",
        "Question": "jeff tremaine and keanu reeves are both what ?",
        "Scores": {
          "Fluency": 4,
          "Relevance": 5,
          "Answerability": 4,
          "Complexity": 5
        },
        "QuestionType": "What",
        "Type": "normal"
      },
      {
        "Model": "Semantic-Graph*",
        "Paragraph": "Jeffery James Tremaine ( born September 4 , 1966 ) is an American film director , film producer , television director , and television producer . He is most closely associated with the &quot;Jackass&quot; franchise , having been involved since the inception of the first TV show . Keanu Charles Reeves ( ; born September 2 , 1964 ) is a Canadian actor , <u><b>director , producer</b></u> , and musician .",
        "Question": "jeff tremaine and keanu reeves , have which mutual occupations ?",
        "Scores": {
          "Fluency": 5,
          "Relevance": 6,
          "Answerability": 4,
          "Complexity": 5
        },
        "QuestionType": "Which",
        "Type": "normal"
      },
      {
        "Model": "Our model-2",
        "Paragraph": "<u><b>The Lady</b></u> is Britain &#x27;s longest-running weekly women &#x27;s magazine . It has been in continuous publication since 1885 and is based in London . It is particularly notable for its classified advertisements for domestic service and child care ; it also has extensive listings of holiday properties . Woman &#x27;s Day is an American women &#x27;s magazine that covers such topics as homemaking , food , nutrition , physical fitness , physical attractiveness , and fashion . The print edition is one of the Seven Sisters magazines . The magazine was first published in 1931 by The Great Atlantic &amp; Pacific Tea Company ; the current publisher is Hearst Corporation .",
        "Question": "which magazine is based in london , the lady or the lady ?",
        "Scores": {
          "Fluency": 4,
          "Relevance": 6,
          "Answerability": 4,
          "Complexity": 5
        },
        "QuestionType": "Which",
        "Type": "normal"
      },
      {
        "Model": "Our model-1",
        "Paragraph": "Jeffery James Tremaine ( born September 4 , 1966 ) is an American film director , film producer , television director , and television producer . He is most closely associated with the &quot;Jackass&quot; franchise , having been involved since the inception of the first TV show . Keanu Charles Reeves ( ; born September 2 , 1964 ) is a Canadian actor , <u><b>director , producer</b></u> , and musician .",
        "Question": "who was born first , keanu reeves or keanu tremaine ?",
        "Scores": {
          "Fluency": 4,
          "Relevance": 5,
          "Answerability": 4,
          "Complexity": 5
        },
        "QuestionType": "Who",
        "Type": "normal"
      },
      {
        "Model": "Our model-2",
        "Paragraph": "Jeffery James Tremaine ( born September 4 , 1966 ) is an American film director , film producer , television director , and television producer . He is most closely associated with the &quot;Jackass&quot; franchise , having been involved since the inception of the first TV show . Keanu Charles Reeves ( ; born September 2 , 1964 ) is a Canadian actor , <u><b>director , producer</b></u> , and musician .",
        "Question": "what do jeff tremaine and keanu reeves have in common ?",
        "Scores": {
          "Fluency": 5,
          "Relevance": 4,
          "Answerability": 6,
          "Complexity": 5
        },
        "QuestionType": "What",
        "Type": "normal"
      },
      {
        "Model": "Our model-1",
        "Paragraph": "Dennis Banks ( born April 12 , 1937 ) , a Native American leader , teacher , lecturer , activist and author , is an Anishinaabe born on <u><b>Leech Lake Indian Reservation</b></u> in northern Minnesota . Banks is also known as Nowa Cumig ( &quot;Naawakamig&quot; in the Double Vowel System ) . His name in the Ojibwe language means &quot;In the Center of the Universe .&quot; He has been a longtime leader of the American Indian Movement , which he co-founded in 1968 with Native Americans in Minneapolis . Let Mother Earth Speak is a collaboration album , by Japanese new age musician Kitaro and Native American activist Dennis Banks .",
        "Question": "who is a native american activist and native american activist dennis banks , [UNK] or dennis banks ?",
        "Scores": {
          "Fluency": 4,
          "Relevance": 3,
          "Answerability": 4,
          "Complexity": 3
        },
        "QuestionType": "Who",
        "Type": "normal"
      },
      {
        "Model": "Semantic-Graph*",
        "Paragraph": "Current Mood is the third studio album by American country music singer Dustin Lynch . It was released on <u><b>September 8 , 2017</b></u> , via Broken Bow Records . The album includes the singles &quot;Seein &#x27; Red&quot; and &quot;Small Town Boy&quot; , which have both reached number one on the Country Airplay chart . &quot;Small Town Boy&quot; is a song recorded by American country music artist Dustin Lynch . It was released to country radio on February 17 , 2017 as the second single from his third studio album , &quot;Current Mood&quot; .",
        "Question": "when was the third single from the album &quot; current mood &quot; released in which the single &quot; seein &#x27; red &quot; ?",
        "Scores": {
          "Fluency": 5,
          "Relevance": 5,
          "Answerability": 5,
          "Complexity": 5
        },
        "QuestionType": "When",
        "Type": "normal"
      },
      {
        "Model": "RNN",
        "Paragraph": "Jeffery James Tremaine ( born September 4 , 1966 ) is an American film director , film producer , television director , and television producer . He is most closely associated with the &quot;Jackass&quot; franchise , having been involved since the inception of the first TV show . Keanu Charles Reeves ( ; born September 2 , 1964 ) is a Canadian actor , <u><b>director , producer</b></u> , and musician .",
        "Question": "what nationality is the director of the film &quot;jeffery j. reeves&quot; ?",
        "Scores": {
          "Fluency": 4,
          "Relevance": 6,
          "Answerability": 5,
          "Complexity": 5
        },
        "QuestionType": "What",
        "Type": "normal"
      },
      {
        "Model": "Our model-1",
        "Paragraph": "<u><b>Ricard Rubio i Vives</b></u> ( born October 21 , 1990 ) is a Spanish professional basketball player for the Utah Jazz of the National Basketball Association ( NBA ) . Rubio became the youngest player ever to play in the Spanish ACB League on October 15 , 2005 , at age 14 . He made his EuroLeague debut on October 24 , 2006 , at age 16 , becoming the first player born in the 1990s to play in a EuroLeague game . He is the fifth-youngest player to make their debut in the EuroLeague . On June 25 , 2009 , he was drafted with the fifth pick in the first round of the 2009 NBA draft by the Timberwolves , making him the first player born in the 1990s to be drafted by the NBA . The Timberwolves had an agreement in principle with his former Spanish team , DKV Joventut , to buy out his contract , but Rubio backed out of the deal . On August 31 , 2009 , Joventut traded the rights to Rubio to FC Barcelona , and Rubio signed a six-year contract with FC Barcelona the following day . In 2011 , Rubio joined the Minnesota Timberwolves , and spent six seasons in Minnesota before being traded to the Jazz in June 2017 . The 2011\u201312 Minnesota Timberwolves season was the 23rd season of the franchise in the National Basketball Association ( NBA ) . In their first season with head coach Rick Adelman , the team finished the lockout-shortened season with a 26\u201340 record , nine wins above their previous season and finished in 12th place in the Western Conference . This season saw the debut of 2009 draftee Ricky Rubio , who was a contender for the Rookie of the Year Award until he tore his ACL and his lateral collateral ligament after colliding into Kobe Bryant during a game against the Los Angeles Lakers and was out for the rest of the season . Following the season , Brad Miller retired .",
        "Question": "what is the name of the team that rubio rubio drafted to ?",
        "Scores": {
          "Fluency": 6,
          "Relevance": 5,
          "Answerability": 5,
          "Complexity": 6
        },
        "QuestionType": "What",
        "Type": "normal"
      },
      {
        "Model": "RNN",
        "Paragraph": "Jeffery James Tremaine ( born September 4 , 1966 ) is an American film director , film producer , television director , and television producer . He is most closely associated with the &quot;Jackass&quot; franchise , having been involved since the inception of the first TV show . Keanu Charles Reeves ( ; born September 2 , 1964 ) is a Canadian actor , <u><b>director , producer</b></u> , and musician .",
        "Question": "what nationality is the director of the film &quot;jeffery j. reeves&quot; ?",
        "Scores": {
          "Fluency": 5,
          "Relevance": 6,
          "Answerability": 5,
          "Complexity": 6
        },
        "QuestionType": "What",
        "Type": "repeat"
      }
    ]
  },
  {
    "AssignmentId": "31QTRG6Q2WSSLA24J9LXQJNA3KEYPT",
    "WorkerId": "A3A6BVDDO2M1C9",
    "MturkData": [
      {
        "Model": "RNN",
        "Paragraph": "Mount Diablo Unified School District ( MDUSD ) is a public school district in Contra Costa County , California . It currently operates 29 elementary schools , 10 middle schools , and five high schools , with 7 alternative school programs and an adult education program . MDUSD is one of the largest school districts in the state of California , with over 56 school sites and a budget of approximately $ 270,000,000 . The district has over 36,000 K-12 students , over 20,000 adult education students , and over 3,500 employees , including over 2,000 certificated educators . The district covers 150 sqmi , including the cities of Concord and Clayton ; as well as most of Pleasant Hill and portions of Walnut Creek , Pittsburg , Lafayette , and Martinez ; and unincorporated areas , including Pacheco , Clyde , and Bay Point . Concord ( ) is the largest city in Contra Costa County , California . At the 2010 census , the city had a population of <u><b>122,067</b></u> making it the 8th largest city in the San Francisco Bay Area . Founded in 1869 as the community of Todos Santos by Salvio Pacheco , the name was changed to Concord within months . The city is a major regional suburban East Bay center within the San Francisco Bay Area , and is 29 mi east of San Francisco .",
        "Question": "what was the population in 2010 of the city where the district covers 150 sqmi ?",
        "Scores": {
          "Fluency": 6,
          "Relevance": 6,
          "Answerability": 6,
          "Complexity": 6
        },
        "QuestionType": "What",
        "Type": "repeat"
      },
      {
        "Model": "GPT-2",
        "Paragraph": "Mount Diablo Unified School District ( MDUSD ) is a public school district in Contra Costa County , California . It currently operates 29 elementary schools , 10 middle schools , and five high schools , with 7 alternative school programs and an adult education program . MDUSD is one of the largest school districts in the state of California , with over 56 school sites and a budget of approximately $ 270,000,000 . The district has over 36,000 K-12 students , over 20,000 adult education students , and over 3,500 employees , including over 2,000 certificated educators . The district covers 150 sqmi , including the cities of Concord and Clayton ; as well as most of Pleasant Hill and portions of Walnut Creek , Pittsburg , Lafayette , and Martinez ; and unincorporated areas , including Pacheco , Clyde , and Bay Point . Concord ( ) is the largest city in Contra Costa County , California . At the 2010 census , the city had a population of <u><b>122,067</b></u> making it the 8th largest city in the San Francisco Bay Area . Founded in 1869 as the community of Todos Santos by Salvio Pacheco , the name was changed to Concord within months . The city is a major regional suburban East Bay center within the San Francisco Bay Area , and is 29 mi east of San Francisco .",
        "Question": "How many residents are in the population of the city that was one of the 8th largest in th",
        "Scores": {
          "Fluency": 6,
          "Relevance": 6,
          "Answerability": 6,
          "Complexity": 6
        },
        "QuestionType": "How",
        "Type": "normal"
      },
      {
        "Model": "Semantic-Graph*",
        "Paragraph": "<u><b>Stephen Crawford Young</b></u> ( born 11 December 1956 in Glasgow , Scotland ) is a Scottish musician , and the rhythm guitarist and backing vocalist for the Australian hard rock band , AC/DC . He officially joined the band in September 2014 , replacing his uncle , Malcolm Young who retired due to dementia . He had previously filled in for Malcolm on AC/DC &#x27;s 1988 U.S. tour . Alexander Young ( 28 December 1938 \u2013 4 August 1997 ) , also known as George Alexander , was a Scottish singer , songwriter , saxophonist , bassist , guitarist and session musician . He is an elder brother of George Young , the rhythm guitarist and founding member of the Easybeats , as well as Malcolm and Angus Young , founding members of the Australian hard rock band AC/DC , and the younger brother of Stephen Young , the father of Stevie Young , who was also a member of AC/DC .",
        "Question": "which scottish musician was a member of the band in september 2014 ?",
        "Scores": {
          "Fluency": 6,
          "Relevance": 6,
          "Answerability": 6,
          "Complexity": 6
        },
        "QuestionType": "Which",
        "Type": "normal"
      },
      {
        "Model": "Semantic-Graph*",
        "Paragraph": "<u><b>Stephen Crawford Young</b></u> ( born 11 December 1956 in Glasgow , Scotland ) is a Scottish musician , and the rhythm guitarist and backing vocalist for the Australian hard rock band , AC/DC . He officially joined the band in September 2014 , replacing his uncle , Malcolm Young who retired due to dementia . He had previously filled in for Malcolm on AC/DC &#x27;s 1988 U.S. tour . Alexander Young ( 28 December 1938 \u2013 4 August 1997 ) , also known as George Alexander , was a Scottish singer , songwriter , saxophonist , bassist , guitarist and session musician . He is an elder brother of George Young , the rhythm guitarist and founding member of the Easybeats , as well as Malcolm and Angus Young , founding members of the Australian hard rock band AC/DC , and the younger brother of Stephen Young , the father of Stevie Young , who was also a member of AC/DC .",
        "Question": "which scottish musician was a member of the band in september 2014 ?",
        "Scores": {
          "Fluency": 6,
          "Relevance": 6,
          "Answerability": 6,
          "Complexity": 6
        },
        "QuestionType": "Which",
        "Type": "repeat"
      },
      {
        "Model": "Semantic-Graph*",
        "Paragraph": "Mount Diablo Unified School District ( MDUSD ) is a public school district in Contra Costa County , California . It currently operates 29 elementary schools , 10 middle schools , and five high schools , with 7 alternative school programs and an adult education program . MDUSD is one of the largest school districts in the state of California , with over 56 school sites and a budget of approximately $ 270,000,000 . The district has over 36,000 K-12 students , over 20,000 adult education students , and over 3,500 employees , including over 2,000 certificated educators . The district covers 150 sqmi , including the cities of Concord and Clayton ; as well as most of Pleasant Hill and portions of Walnut Creek , Pittsburg , Lafayette , and Martinez ; and unincorporated areas , including Pacheco , Clyde , and Bay Point . Concord ( ) is the largest city in Contra Costa County , California . At the 2010 census , the city had a population of <u><b>122,067</b></u> making it the 8th largest city in the San Francisco Bay Area . Founded in 1869 as the community of Todos Santos by Salvio Pacheco , the name was changed to Concord within months . The city is a major regional suburban East Bay center within the San Francisco Bay Area , and is 29 mi east of San Francisco .",
        "Question": "what is the population of the city where mount diablo unified school district is located ?",
        "Scores": {
          "Fluency": 6,
          "Relevance": 6,
          "Answerability": 6,
          "Complexity": 6
        },
        "QuestionType": "What",
        "Type": "normal"
      },
      {
        "Model": "RNN",
        "Paragraph": "Mount Diablo Unified School District ( MDUSD ) is a public school district in Contra Costa County , California . It currently operates 29 elementary schools , 10 middle schools , and five high schools , with 7 alternative school programs and an adult education program . MDUSD is one of the largest school districts in the state of California , with over 56 school sites and a budget of approximately $ 270,000,000 . The district has over 36,000 K-12 students , over 20,000 adult education students , and over 3,500 employees , including over 2,000 certificated educators . The district covers 150 sqmi , including the cities of Concord and Clayton ; as well as most of Pleasant Hill and portions of Walnut Creek , Pittsburg , Lafayette , and Martinez ; and unincorporated areas , including Pacheco , Clyde , and Bay Point . Concord ( ) is the largest city in Contra Costa County , California . At the 2010 census , the city had a population of <u><b>122,067</b></u> making it the 8th largest city in the San Francisco Bay Area . Founded in 1869 as the community of Todos Santos by Salvio Pacheco , the name was changed to Concord within months . The city is a major regional suburban East Bay center within the San Francisco Bay Area , and is 29 mi east of San Francisco .",
        "Question": "what was the population in 2010 of the city where the district covers 150 sqmi ?",
        "Scores": {
          "Fluency": 6,
          "Relevance": 6,
          "Answerability": 6,
          "Complexity": 6
        },
        "QuestionType": "What",
        "Type": "normal"
      },
      {
        "Model": "RNN",
        "Paragraph": "Warwick Mall is an enclosed shopping mall in Warwick , Rhode Island , on the north side of Interstate 295 near <u><b>the junction with Interstate 95</b></u> . Composed of more than 1000000 sqft of retail space , it features more than 80 stores and a food court . The mall opened for business in 1970 , with Boston-based Filene &#x27;s and Jordan Marsh alongside Providence-based Peerless and The Outlet , and national chain Woolworth as initial anchors , JCPenney being later added as a sixth anchor . Jordan &#x27;s Furniture is a furniture retailer in New England . There are currently seven locations - in Reading , Avon , Taunton , Natick , Massachusetts , Nashua , New Hampshire , Warwick Mall in Warwick , Rhode Island , and New Haven , Connecticut .",
        "Question": "which enclosed shopping mall in warwick , massachusetts , new hampshire , includes a furniture retailer in new england ?",
        "Scores": {
          "Fluency": 6,
          "Relevance": 6,
          "Answerability": 6,
          "Complexity": 5
        },
        "QuestionType": "Which",
        "Type": "normal"
      },
      {
        "Model": "Gold",
        "Paragraph": "Mount Diablo Unified School District ( MDUSD ) is a public school district in Contra Costa County , California . It currently operates 29 elementary schools , 10 middle schools , and five high schools , with 7 alternative school programs and an adult education program . MDUSD is one of the largest school districts in the state of California , with over 56 school sites and a budget of approximately $ 270,000,000 . The district has over 36,000 K-12 students , over 20,000 adult education students , and over 3,500 employees , including over 2,000 certificated educators . The district covers 150 sqmi , including the cities of Concord and Clayton ; as well as most of Pleasant Hill and portions of Walnut Creek , Pittsburg , Lafayette , and Martinez ; and unincorporated areas , including Pacheco , Clyde , and Bay Point . Concord ( ) is the largest city in Contra Costa County , California . At the 2010 census , the city had a population of <u><b>122,067</b></u> making it the 8th largest city in the San Francisco Bay Area . Founded in 1869 as the community of Todos Santos by Salvio Pacheco , the name was changed to Concord within months . The city is a major regional suburban East Bay center within the San Francisco Bay Area , and is 29 mi east of San Francisco .",
        "Question": "What was the population at the 2010 census of the city which , along with Clayton , is covered by the Mount Diablo Unified School District ?",
        "Scores": {
          "Fluency": 6,
          "Relevance": 6,
          "Answerability": 6,
          "Complexity": 6
        },
        "QuestionType": "What",
        "Type": "repeat"
      },
      {
        "Model": "Semantic-Graph",
        "Paragraph": "Mount Diablo Unified School District ( MDUSD ) is a public school district in Contra Costa County , California . It currently operates 29 elementary schools , 10 middle schools , and five high schools , with 7 alternative school programs and an adult education program . MDUSD is one of the largest school districts in the state of California , with over 56 school sites and a budget of approximately $ 270,000,000 . The district has over 36,000 K-12 students , over 20,000 adult education students , and over 3,500 employees , including over 2,000 certificated educators . The district covers 150 sqmi , including the cities of Concord and Clayton ; as well as most of Pleasant Hill and portions of Walnut Creek , Pittsburg , Lafayette , and Martinez ; and unincorporated areas , including Pacheco , Clyde , and Bay Point . Concord ( ) is the largest city in Contra Costa County , California . At the 2010 census , the city had a population of <u><b>122,067</b></u> making it the 8th largest city in the San Francisco Bay Area . Founded in 1869 as the community of Todos Santos by Salvio Pacheco , the name was changed to Concord within months . The city is a major regional suburban East Bay center within the San Francisco Bay Area , and is 29 mi east of San Francisco .",
        "Question": "mount diablo unified school district is located in the 8th city that had how many inhabitants in 2010 of the 2010 ?",
        "Scores": {
          "Fluency": 6,
          "Relevance": 6,
          "Answerability": 6,
          "Complexity": 2
        },
        "QuestionType": "How",
        "Type": "normal"
      },
      {
        "Model": "Gold",
        "Paragraph": "Mount Diablo Unified School District ( MDUSD ) is a public school district in Contra Costa County , California . It currently operates 29 elementary schools , 10 middle schools , and five high schools , with 7 alternative school programs and an adult education program . MDUSD is one of the largest school districts in the state of California , with over 56 school sites and a budget of approximately $ 270,000,000 . The district has over 36,000 K-12 students , over 20,000 adult education students , and over 3,500 employees , including over 2,000 certificated educators . The district covers 150 sqmi , including the cities of Concord and Clayton ; as well as most of Pleasant Hill and portions of Walnut Creek , Pittsburg , Lafayette , and Martinez ; and unincorporated areas , including Pacheco , Clyde , and Bay Point . Concord ( ) is the largest city in Contra Costa County , California . At the 2010 census , the city had a population of <u><b>122,067</b></u> making it the 8th largest city in the San Francisco Bay Area . Founded in 1869 as the community of Todos Santos by Salvio Pacheco , the name was changed to Concord within months . The city is a major regional suburban East Bay center within the San Francisco Bay Area , and is 29 mi east of San Francisco .",
        "Question": "What was the population at the 2010 census of the city which , along with Clayton , is covered by the Mount Diablo Unified School District ?",
        "Scores": {
          "Fluency": 6,
          "Relevance": 6,
          "Answerability": 6,
          "Complexity": 6
        },
        "QuestionType": "What",
        "Type": "normal"
      },
      {
        "Model": "Our model-1",
        "Paragraph": "Hains Point is located at the southern tip of East Potomac Park between the main branch of the Potomac River and the Washington Channel in southwest Washington , D.C . The land on which the park is located is sometimes described as a peninsula but is actually an island : the Washington Channel connects with the Tidal Basin north of the park and the <u><b>Jefferson Memorial</b></u> . The island is artificial : it was built up from Potomac dredging material from 1880 to 1892 . The <u><b>Jefferson Memorial</b></u> is a presidential memorial in Washington , D.C. , dedicated to Thomas Jefferson ( 1743\u20131826 ) , one of the most important of the American Founding Fathers as the main drafter and writer of the Declaration of Independence , member of the Continental Congress , governor of the newly independent Commonwealth of Virginia , American minister to King Louis XVI and the Kingdom of France , first U.S. Secretary of State under the first President George Washington , the second Vice President of the United States under second President John Adams , and also the third President ( 1801\u20131809 ) , as well as being the founder of the University of Virginia at Charlottesville , Virginia .",
        "Question": "what is the name of the president of the university of virginia where the [UNK] island is built up from ?",
        "Scores": {
          "Fluency": 6,
          "Relevance": 6,
          "Answerability": 6,
          "Complexity": 6
        },
        "QuestionType": "What",
        "Type": "normal"
      },
      {
        "Model": "Our model-2",
        "Paragraph": "Mount Diablo Unified School District ( MDUSD ) is a public school district in Contra Costa County , California . It currently operates 29 elementary schools , 10 middle schools , and five high schools , with 7 alternative school programs and an adult education program . MDUSD is one of the largest school districts in the state of California , with over 56 school sites and a budget of approximately $ 270,000,000 . The district has over 36,000 K-12 students , over 20,000 adult education students , and over 3,500 employees , including over 2,000 certificated educators . The district covers 150 sqmi , including the cities of Concord and Clayton ; as well as most of Pleasant Hill and portions of Walnut Creek , Pittsburg , Lafayette , and Martinez ; and unincorporated areas , including Pacheco , Clyde , and Bay Point . Concord ( ) is the largest city in Contra Costa County , California . At the 2010 census , the city had a population of <u><b>122,067</b></u> making it the 8th largest city in the San Francisco Bay Area . Founded in 1869 as the community of Todos Santos by Salvio Pacheco , the name was changed to Concord within months . The city is a major regional suburban East Bay center within the San Francisco Bay Area , and is 29 mi east of San Francisco .",
        "Question": "what is the population of the city in which the district of concord is located ?",
        "Scores": {
          "Fluency": 6,
          "Relevance": 6,
          "Answerability": 6,
          "Complexity": 6
        },
        "QuestionType": "What",
        "Type": "normal"
      },
      {
        "Model": "Our model-2",
        "Paragraph": "Spin Doctors is a rock band from USA , formed in New York City , best known for their early 1990s hits , &quot;Two Princes&quot; and &quot;Little Miss Ca n&#x27;t Be Wrong&quot; , which peaked on the &quot;Billboard&quot; Hot 100 chart at No . 7 and No . 17 , respectively . Chumbawamba were a British rock band that formed in 1982 and had major success until their final performances in 2012 . The band constantly shifted in musical style , drawing on genres such as punk rock , pop , folk , and experimental . The band &#x27;s anarchist or libertarian socialist political stance exhibited an irreverent attitude toward authority , and the band have been forthright in their stances on issues including animal rights , pacifism ( early in their career ) and later regarding class struggle , feminism , gay liberation , pop culture and anti-fascism .",
        "Question": "are spin doctors and chumbawamba both bands ?",
        "Scores": {
          "Fluency": 6,
          "Relevance": 6,
          "Answerability": 6,
          "Complexity": 6
        },
        "QuestionType": "Other",
        "Type": "normal"
      },
      {
        "Model": "Our model-1",
        "Paragraph": "Mount Diablo Unified School District ( MDUSD ) is a public school district in Contra Costa County , California . It currently operates 29 elementary schools , 10 middle schools , and five high schools , with 7 alternative school programs and an adult education program . MDUSD is one of the largest school districts in the state of California , with over 56 school sites and a budget of approximately $ 270,000,000 . The district has over 36,000 K-12 students , over 20,000 adult education students , and over 3,500 employees , including over 2,000 certificated educators . The district covers 150 sqmi , including the cities of Concord and Clayton ; as well as most of Pleasant Hill and portions of Walnut Creek , Pittsburg , Lafayette , and Martinez ; and unincorporated areas , including Pacheco , Clyde , and Bay Point . Concord ( ) is the largest city in Contra Costa County , California . At the 2010 census , the city had a population of <u><b>122,067</b></u> making it the 8th largest city in the San Francisco Bay Area . Founded in 1869 as the community of Todos Santos by Salvio Pacheco , the name was changed to Concord within months . The city is a major regional suburban East Bay center within the San Francisco Bay Area , and is 29 mi east of San Francisco .",
        "Question": "what is the population of the city that includes the city that [UNK] , [UNK] , in 2010 ?",
        "Scores": {
          "Fluency": 6,
          "Relevance": 6,
          "Answerability": 6,
          "Complexity": 6
        },
        "QuestionType": "What",
        "Type": "normal"
      },
      {
        "Model": "Semantic-Graph",
        "Paragraph": "Thirukkalachery ( Tamil : \u0ba4\u0bbf\u0bb0\u0bc1\u0b95\u0bcd\u0b95\u0bb3\u0bbe\u0b9a\u0bcd\u0b9a\u0bc7\u0bb0\u0bbf ) is a small village in Nagapattinam District , Tranquebar ( <u><b>Tharangambadi</b></u> ) Taluk , Tamil Nadu , India . <u><b>Tharangambadi</b></u> , formerly Tranquebar , is a town in the Nagapattinam district of the Indian state of Tamil Nadu . It lies 15 km north of Karaikal , near the mouth of a distributary of the Kaveri River . <u><b>Tharangambadi</b></u> is the headquarters of <u><b>Tharangambadi</b></u> taluk while its name means &quot;place of the singing waves&quot; . It was a Danish colony from 1620 to 1845 , and in Danish it is still known as &quot;Trankebar&quot; .",
        "Question": "the thirukkalachery in nagapattinam district , tranquebar is what town in the nagapattinam district ?",
        "Scores": {
          "Fluency": 6,
          "Relevance": 6,
          "Answerability": 6,
          "Complexity": 6
        },
        "QuestionType": "What",
        "Type": "repeat"
      }
    ]
  },
  {
    "AssignmentId": "31T4R4OBOVVQC1XZRV9RT646094C7K",
    "WorkerId": "A3T5UAYFKJBVTA",
    "MturkData": [
      {
        "Model": "Our model-2",
        "Paragraph": "Michael James Owen ( born 14 December 1979 ) is an English former footballer who played as a striker for Liverpool , Real Madrid , Newcastle United , Manchester United and Stoke City , as well as for the England national team . Since retiring from football , he has become a successful <u><b>racehorse breeder and owner</b></u> . Leslie Terence Owen ( born 11 September 1949 ) is an English former footballer who played as a striker . He is the father of former England international striker Michael Owen .",
        "Question": "what is the name of the father of the former england international striker and owner who has became a successful racehorse breeder and owner of the father of the former england international striker ?",
        "Scores": {
          "Fluency": 5,
          "Relevance": 6,
          "Answerability": 6,
          "Complexity": 6
        },
        "QuestionType": "What",
        "Type": "normal"
      },
      {
        "Model": "RNN",
        "Paragraph": "Michael James Owen ( born 14 December 1979 ) is an English former footballer who played as a striker for Liverpool , Real Madrid , Newcastle United , Manchester United and Stoke City , as well as for the England national team . Since retiring from football , he has become a successful <u><b>racehorse breeder and owner</b></u> . Leslie Terence Owen ( born 11 September 1949 ) is an English former footballer who played as a striker . He is the father of former England international striker Michael Owen .",
        "Question": "who is the father of the owner of the man who has become a successful racehorse breeder ?",
        "Scores": {
          "Fluency": 6,
          "Relevance": 6,
          "Answerability": 6,
          "Complexity": 6
        },
        "QuestionType": "Who",
        "Type": "normal"
      },
      {
        "Model": "Our model-2",
        "Paragraph": "Michael James Owen ( born 14 December 1979 ) is an English former footballer who played as a striker for Liverpool , Real Madrid , Newcastle United , Manchester United and Stoke City , as well as for the England national team . Since retiring from football , he has become a successful <u><b>racehorse breeder and owner</b></u> . Leslie Terence Owen ( born 11 September 1949 ) is an English former footballer who played as a striker . He is the father of former England international striker Michael Owen .",
        "Question": "what is the name of the father of the former england international striker and owner who has became a successful racehorse breeder and owner of the father of the former england international striker ?",
        "Scores": {
          "Fluency": 3,
          "Relevance": 6,
          "Answerability": 6,
          "Complexity": 6
        },
        "QuestionType": "What",
        "Type": "repeat"
      },
      {
        "Model": "Our model-2",
        "Paragraph": "Careers is a <u><b>board game</b></u> first manufactured by Parker Brothers in 1955 for $ 2.97 US , and was most recently produced by Winning Moves Games . It was devised by the sociologist James Cooke Brown . Victory conditions ( a secret &quot;Success Formula&quot; ) consist of a minimum amount of fame , happiness and money that the player must gain . Players ( from two to six ) set their own victory conditions before the game begins , the total of which must be sixty ( or one hundred , recommended when only two are playing ) . The Really Nasty Horse Racing Game is a <u><b>board game</b></u> combining luck and tactics . It was designed by Simon Knock in 1987 .",
        "Question": "which board game was manufactured first , the really nasty horse or careers ?",
        "Scores": {
          "Fluency": 6,
          "Relevance": 6,
          "Answerability": 6,
          "Complexity": 6
        },
        "QuestionType": "Which",
        "Type": "normal"
      },
      {
        "Model": "Gold",
        "Paragraph": "Michael James Owen ( born 14 December 1979 ) is an English former footballer who played as a striker for Liverpool , Real Madrid , Newcastle United , Manchester United and Stoke City , as well as for the England national team . Since retiring from football , he has become a successful <u><b>racehorse breeder and owner</b></u> . Leslie Terence Owen ( born 11 September 1949 ) is an English former footballer who played as a striker . He is the father of former England international striker Michael Owen .",
        "Question": "What was Terry Owen &#x27;s son &#x27;s profession after retiring from football ?",
        "Scores": {
          "Fluency": 6,
          "Relevance": 3,
          "Answerability": 4,
          "Complexity": 6
        },
        "QuestionType": "What",
        "Type": "normal"
      },
      {
        "Model": "Gold",
        "Paragraph": "The Red Butte Creek oil spill was caused by a rupture in a medium crude oil pipeline that occurred on June 11 and 12 2010 . The Chevron Pipeline ( CPL ) is 10 inches in diameter and runs from western Colorado to a <u><b>Chevron Corporation</b></u> oil refinery near Salt Lake City Utah . A half inch diameter hole in the pipeline was caused by an electrical arc from high voltage power lines to a metal fence post buried a few inches above the pipeline . <u><b>Chevron Corporation</b></u> ( ) is an American multinational energy corporation . One of the successor companies of Standard Oil , it is headquartered in San Ramon , California , and active in more than 180 countries . Chevron is engaged in every aspect of the oil , natural gas , and geothermal energy industries , including hydrocarbon exploration and production ; refining , marketing and transport ; chemicals manufacturing and sales ; and power generation . Chevron is one of the world &#x27;s largest oil companies ; as of 2014 , it ranked third in the Fortune 500 list of the top US closely held and public corporations and sixteenth on the Fortune Global 500 list of the top 500 corporations worldwide . It was also one of the Seven Sisters that dominated the global petroleum industry from the mid-1940s to the 1970s .",
        "Question": "The Red Butte Creek oil spill occurre din a pipeline that was owned by what successor company to Standard Oil ?",
        "Scores": {
          "Fluency": 5,
          "Relevance": 5,
          "Answerability": 4,
          "Complexity": 3
        },
        "QuestionType": "What",
        "Type": "normal"
      },
      {
        "Model": "GPT-2",
        "Paragraph": "Michael James Owen ( born 14 December 1979 ) is an English former footballer who played as a striker for Liverpool , Real Madrid , Newcastle United , Manchester United and Stoke City , as well as for the England national team . Since retiring from football , he has become a successful <u><b>racehorse breeder and owner</b></u> . Leslie Terence Owen ( born 11 September 1949 ) is an English former footballer who played as a striker . He is the father of former England international striker Michael Owen .",
        "Question": "What is the name of the breeder and owner of the English former footballer who is the father o",
        "Scores": {
          "Fluency": 1,
          "Relevance": 6,
          "Answerability": 2,
          "Complexity": 5
        },
        "QuestionType": "What",
        "Type": "normal"
      },
      {
        "Model": "Semantic-Graph*",
        "Paragraph": "Michael James Owen ( born 14 December 1979 ) is an English former footballer who played as a striker for Liverpool , Real Madrid , Newcastle United , Manchester United and Stoke City , as well as for the England national team . Since retiring from football , he has become a successful <u><b>racehorse breeder and owner</b></u> . Leslie Terence Owen ( born 11 September 1949 ) is an English former footballer who played as a striker . He is the father of former England international striker Michael Owen .",
        "Question": "what is the name of the man who , who is the father of the footballer who , who ?",
        "Scores": {
          "Fluency": 1,
          "Relevance": 6,
          "Answerability": 6,
          "Complexity": 5
        },
        "QuestionType": "What",
        "Type": "normal"
      },
      {
        "Model": "Semantic-Graph",
        "Paragraph": "Michael James Owen ( born 14 December 1979 ) is an English former footballer who played as a striker for Liverpool , Real Madrid , Newcastle United , Manchester United and Stoke City , as well as for the England national team . Since retiring from football , he has become a successful <u><b>racehorse breeder and owner</b></u> . Leslie Terence Owen ( born 11 September 1949 ) is an English former footballer who played as a striker . He is the father of former England international striker Michael Owen .",
        "Question": "the father of an english former footballer who is a successful racehorse breeder what ?",
        "Scores": {
          "Fluency": 0,
          "Relevance": 6,
          "Answerability": 0,
          "Complexity": 1
        },
        "QuestionType": "Who",
        "Type": "normal"
      },
      {
        "Model": "Our model-1",
        "Paragraph": "Michael James Owen ( born 14 December 1979 ) is an English former footballer who played as a striker for Liverpool , Real Madrid , Newcastle United , Manchester United and Stoke City , as well as for the England national team . Since retiring from football , he has become a successful <u><b>racehorse breeder and owner</b></u> . Leslie Terence Owen ( born 11 September 1949 ) is an English former footballer who played as a striker . He is the father of former England international striker Michael Owen .",
        "Question": "what is the name of the father of former england international striker michael owen , who is the father of former england international striker michael owen ?",
        "Scores": {
          "Fluency": 6,
          "Relevance": 6,
          "Answerability": 6,
          "Complexity": 6
        },
        "QuestionType": "What",
        "Type": "normal"
      },
      {
        "Model": "Semantic-Graph*",
        "Paragraph": "The Liberty Tree District is a historic district encompassing a collection of six mid-scale commercial buildings between the Downtown Crossing area and the Theater District of Boston , Massachusetts . They are clustered around the corner of Washington and Essex Streets , on the edge of the area known in the 20th century has Boston &#x27;s Combat Zone , or adult entertainment district . The area is historically significant as the site in the 1760s of the Liberty Tree and the Liberty Tree Tavern , a focal point of colonial discontent against British rule . This significance is reflected in a carved relief on the Liberty Tree Block , a brick commercial block built in 1850 at the corner of Washington and Essex . The building was designated as a Boston Landmark by the Boston Landmarks Commission in 1985 . The Combat Zone was the name given in the 1960s to the adult entertainment district in downtown Boston , Massachusetts . Centered on <u><b>Washington Street</b></u> between Boylston Street and Kneeland Street , the area was once the site of many strip clubs , peep shows , X-rated movie theaters , and adult bookstores . It also had a reputation for crime , including prostitution .",
        "Question": "what street in boston does the city that peep is centered on",
        "Scores": {
          "Fluency": 1,
          "Relevance": 6,
          "Answerability": 6,
          "Complexity": 6
        },
        "QuestionType": "What",
        "Type": "normal"
      },
      {
        "Model": "Semantic-Graph*",
        "Paragraph": "Nippon Professional Baseball ( \u65e5\u672c\u91ce\u7403\u6a5f\u69cb , Nippon Yaky\u016b Kik\u014d ) or NPB is the highest level of baseball in <u><b>Japan</b></u> . Locally , it is often called Puro Yaky\u016b ( \u30d7\u30ed\u91ce\u7403 ) , meaning &quot;Professional Baseball&quot; . Outside <u><b>Japan</b></u> , it is often just referred to as &quot;<u><b>Japan</b></u>ese baseball&quot; . The roots of the league can be traced back to the formation of the &quot;Greater <u><b>Japan</b></u> Tokyo Baseball Club&quot; ( \u5927\u65e5\u672c\u6771\u4eac\u91ce\u7403\u5036\u697d\u90e8 , Dai-Nippon T\u014dky\u014d Yaky\u016b Kurabu ) in 1934 and the original <u><b>Japan</b></u>ese Baseball League . NPB was formed when that league reorganized in 1950 . Koichi Sekikawa ( \u95a2\u5ddd \u6d69\u4e00 , Sekikawa K\u014dichi , born April 1 , 1969 in Ch\u014dfu , Tokyo , <u><b>Japan</b></u> ) is a former Nippon Professional Baseball outfielder .",
        "Question": "koichi sekikawa is a former nippon professional baseball player from the highest level of baseball in what country ?",
        "Scores": {
          "Fluency": 3,
          "Relevance": 6,
          "Answerability": 6,
          "Complexity": 6
        },
        "QuestionType": "What",
        "Type": "normal"
      },
      {
        "Model": "RNN",
        "Paragraph": "Michael James Owen ( born 14 December 1979 ) is an English former footballer who played as a striker for Liverpool , Real Madrid , Newcastle United , Manchester United and Stoke City , as well as for the England national team . Since retiring from football , he has become a successful <u><b>racehorse breeder and owner</b></u> . Leslie Terence Owen ( born 11 September 1949 ) is an English former footballer who played as a striker . He is the father of former England international striker Michael Owen .",
        "Question": "who is the father of the owner of the man who has become a successful racehorse breeder ?",
        "Scores": {
          "Fluency": 2,
          "Relevance": 6,
          "Answerability": 6,
          "Complexity": 6
        },
        "QuestionType": "Who",
        "Type": "repeat"
      },
      {
        "Model": "Semantic-Graph",
        "Paragraph": "Maria Callas , Commendatore OMRI ( Greek : \u039c\u03b1\u03c1\u03af\u03b1 \u039a\u03ac\u03bb\u03bb\u03b1\u03c2 ; December 2 , 1923 \u2013 September 16 , 1977 ) , was a Greek-American soprano , and one of the most renowned and influential opera singers of the 20th century . Many critics praised her &quot;bel canto&quot; technique , wide-ranging voice and dramatic interpretations . Her repertoire ranged from classical &quot;opera seria&quot; to the &quot;bel canto&quot; operas of Donizetti , Bellini and Rossini and further , to the works of Verdi and Puccini ; and , in her early career , to the music dramas of Wagner . Her musical and dramatic talents led to her being hailed as &quot;La Divina&quot; . <u><b>Vincenzo Salvatore Carmelo Francesco Bellini</b></u> ( ] ; 3 November 1801 \u2013 23 September 1835 ) was an Italian opera composer , who was known for his long-flowing melodic lines for which he was named &quot;the Swan of Catania&quot; .",
        "Question": "the swan of catania , is the opera seria by which italian opera composer , who opera opera seria",
        "Scores": {
          "Fluency": 1,
          "Relevance": 2,
          "Answerability": 6,
          "Complexity": 0
        },
        "QuestionType": "Which",
        "Type": "repeat"
      },
      {
        "Model": "GPT-2",
        "Paragraph": "( , Foochow Romanized : Di\u00f2ng-l\u014f\u0324h ) is a district located in eastern Fujian province , China . Administered by Fuzhou , it occupies a land area of 648 km2 and a sea area of 1327 km2 . Changle was established in the sixth year of Emperor Wu-De ( 623 AD ) during the Tang Dynasty , and it became a county-level city on February 18 , 1994 . The district faces East China Sea and is connected to Mawei district by the Min River . Due to an increase in businesses , the province is now one of the richest province in China . The city was upgraded into a district on August 2017 by a government proposal . Longkou ( ) , formerly Huang County ( ) , is a port city in northeastern Shandong province , China , facing the Bohai Sea to the north and the Laizhou Bay to the west . Longkou , a county-level city , is administered by the prefecture-level city of Yantai . The total population of Longkou is 620,000 .",
        "Question": "Are Longkou and Changle in the same province?",
        "Scores": {
          "Fluency": 6,
          "Relevance": 6,
          "Answerability": 5,
          "Complexity": 5
        },
        "QuestionType": "Other",
        "Type": "normal"
      }
    ]
  },
  {
    "AssignmentId": "31UV0MXWNTR2205GVCQG6PO5M915IA",
    "WorkerId": "A2MNYGPWR8PG7L",
    "MturkData": [
      {
        "Model": "GPT-2",
        "Paragraph": "The Kansas Jayhawks men &#x27;s basketball program is the intercollegiate men &#x27;s basketball program of the University of Kansas . It is one of the oldest and is one of the most successful programs in the history of basketball . The program is classified in the NCAA &#x27;s Division I and the team competes in the <u><b>Big 12</b></u> Conference . Perry Ellis ( born September 14 , 1993 ) is an American professional basketball player for the Sydney Kings of the National Basketball League ( NBL ) . In 2016 , Ellis joined the Greensboro Swarm of the NBA Development League following an outstanding four-year career at the University of Kansas . Playing for highly respected Kansas coach Bill Self , Ellis averaged 12.5 points and 5.8 rebounds over 144 college games , leading the Jayhawks to an impressive 115\u201329 record that included four trips to the NCAA Tournament . He led his team to an &#x27;Elite Eight &#x27; Regional Finals appearance in the 2016 tournament .",
        "Question": "What conference does Perry Ellis&#x27;s Atlanta - based Swarm of the NBA Development League play in?",
        "Scores": {
          "Fluency": 5,
          "Relevance": 1,
          "Answerability": 1,
          "Complexity": 4
        },
        "QuestionType": "What",
        "Type": "normal"
      },
      {
        "Model": "Semantic-Graph*",
        "Paragraph": "The Kansas Jayhawks men &#x27;s basketball program is the intercollegiate men &#x27;s basketball program of the University of Kansas . It is one of the oldest and is one of the most successful programs in the history of basketball . The program is classified in the NCAA &#x27;s Division I and the team competes in the <u><b>Big 12</b></u> Conference . Perry Ellis ( born September 14 , 1993 ) is an American professional basketball player for the Sydney Kings of the National Basketball League ( NBL ) . In 2016 , Ellis joined the Greensboro Swarm of the NBA Development League following an outstanding four-year career at the University of Kansas . Playing for highly respected Kansas coach Bill Self , Ellis averaged 12.5 points and 5.8 rebounds over 144 college games , leading the Jayhawks to an impressive 115\u201329 record that included four trips to the NCAA Tournament . He led his team to an &#x27;Elite Eight &#x27; Regional Finals appearance in the 2016 tournament .",
        "Question": "what conference does the team that perry ellis joined the greensboro swarm play in ?",
        "Scores": {
          "Fluency": 4,
          "Relevance": 4,
          "Answerability": 5,
          "Complexity": 4
        },
        "QuestionType": "What",
        "Type": "normal"
      },
      {
        "Model": "Semantic-Graph",
        "Paragraph": "Norwegians ( Norwegian : &quot;nordmenn&quot; ) are a Germanic ethnic group native to Norway . They share a common culture and speak the <u><b>Norwegian language</b></u> . Norwegian people and their descendants are found in migrant communities worldwide , notably in the United States , Canada , Australia , Argentina , Chile , Uruguay , Brazil , Mexico , New Zealand , United Kingdom and South Africa . Torstein Ellingsen ( born 7 August 1966 ) is a Norwegian drummer and music producer , known from a series of album recordings .",
        "Question": "what norwegian language does torstein ellingsen play in ?",
        "Scores": {
          "Fluency": 5,
          "Relevance": 4,
          "Answerability": 5,
          "Complexity": 2
        },
        "QuestionType": "What",
        "Type": "normal"
      },
      {
        "Model": "Our model-1",
        "Paragraph": "Tropicana Las Vegas is a hotel and casino on the Las Vegas Strip in Paradise , Nevada . It is owned and operated by Penn National Gaming and is a franchise of Hilton &#x27;s DoubleTree chain . It offers <u><b>1,467 rooms</b></u> and a 50000 sqft gaming floor . Tropicana Las Vegas also has 72000 sqft of convention and exhibit space . The 7th AVN Awards ceremony , organized by Adult Video News ( AVN ) , took place on January 8 , 1990 , at the Tropicana Hotel &amp; Casino in Paradise , Nevada . During the ceremony , AVN Awards were presented in 44 categories honoring pornographic films released the previous year . Actor Rick Savage hosted the show with segment co-hosts Christy Canyon , Barbara Dare and Nina Hartley . Portions of the show were taped for a segment on &quot;Entertainment Tonight&quot; .",
        "Question": "what is the place offers [UNK] rooms and casino in paradise , nevada ?",
        "Scores": {
          "Fluency": 4,
          "Relevance": 2,
          "Answerability": 2,
          "Complexity": 2
        },
        "QuestionType": "What",
        "Type": "normal"
      },
      {
        "Model": "Our model-2",
        "Paragraph": "<u><b>The Tugurt language</b></u> , also known as Oued Righ Berber and Temacine Tamazight , is a Zenati Berber variety spoken in some of the oases of the northeastern Oued Righ region around Touggourt in Algeria . s of 1893 , its main speech area was in Temacine , Blidet-Amor , Meggarine and Ghomra . It is closely related to the nearby Tumzabt ( Mozabite ) and Teggargrent ( Ouargli ) languages . The Berber languages , also known as Berber or the Amazigh languages ( Berber name : &quot;Tamazi\u0263t&quot; , &quot;Tamazight&quot; ; Neo-Tifinagh : \u2d5c\u2d30\u2d4e\u2d30\u2d63\u2d49\u2d56\u2d5c , Tuareg Tifinagh : \u2d5c\u2d30\u2d4e\u2d30\u2d63\u2d49\u2d57\u2d5c , \u2d5d\u2d30\u2d4e\u2d30\u2d63\u2d49\u2d57\u2d5d , ] , ] ) , are a family of similar and closely related languages and dialects spoken by the Berbers indigenous to North Africa . The Berber languages constitute a branch of the Afroasiatic family . They were traditionally written with the ancient Libyco-Berber script , which now exists in the form of Tifinagh .",
        "Question": "what is the name of the town that is closely related to the birthplace of the oldest language script ?",
        "Scores": {
          "Fluency": 2,
          "Relevance": 1,
          "Answerability": 1,
          "Complexity": 0
        },
        "QuestionType": "What",
        "Type": "normal"
      },
      {
        "Model": "RNN",
        "Paragraph": "Sir Edmund Ronald Leach ( 7 November 1910 \u2013 6 January 1989 ) was a <u><b>British</b></u> social anthropologist . Alfred Antony Francis Gell , { &#x27; 1 &#x27; : &quot;, &#x27; 2 &#x27; : &quot;, &#x27; 3 &#x27; : &quot;, &#x27; 4 &#x27; : &quot;} ( ; June 12 , 1945 \u2013 January 28 , 1997 ) was a <u><b>British</b></u> social anthropologist whose most influential work concerned art , language , symbolism and ritual . He was trained by Edmund Leach ( MPhil , Cambridge University ) and Raymond Firth ( PhD , London School of Economics ) and did his fieldwork in Melanesia and tribal India . Gell taught at the London School of Economics , among other places . He was also a Fellow of the <u><b>British</b></u> Academy . He died of cancer in 1997 , at the age of 51 .",
        "Question": "sir edmund leach , was a british social anthropologist whose most influential work concerned art , language , allegory and ritual , was a british social anthropologist whose most influential work concerned art , language , and what ?",
        "Scores": {
          "Fluency": 6,
          "Relevance": 5,
          "Answerability": 2,
          "Complexity": 4
        },
        "QuestionType": "Who",
        "Type": "normal"
      },
      {
        "Model": "Semantic-Graph",
        "Paragraph": "The Kansas Jayhawks men &#x27;s basketball program is the intercollegiate men &#x27;s basketball program of the University of Kansas . It is one of the oldest and is one of the most successful programs in the history of basketball . The program is classified in the NCAA &#x27;s Division I and the team competes in the <u><b>Big 12</b></u> Conference . Perry Ellis ( born September 14 , 1993 ) is an American professional basketball player for the Sydney Kings of the National Basketball League ( NBL ) . In 2016 , Ellis joined the Greensboro Swarm of the NBA Development League following an outstanding four-year career at the University of Kansas . Playing for highly respected Kansas coach Bill Self , Ellis averaged 12.5 points and 5.8 rebounds over 144 college games , leading the Jayhawks to an impressive 115\u201329 record that included four trips to the NCAA Tournament . He led his team to an &#x27;Elite Eight &#x27; Regional Finals appearance in the 2016 tournament .",
        "Question": "in 2016 , perry ellis joined the greensboro swarm of the nba development league in what conference ?",
        "Scores": {
          "Fluency": 5,
          "Relevance": 6,
          "Answerability": 5,
          "Complexity": 4
        },
        "QuestionType": "What",
        "Type": "repeat"
      },
      {
        "Model": "RNN",
        "Paragraph": "The Kansas Jayhawks men &#x27;s basketball program is the intercollegiate men &#x27;s basketball program of the University of Kansas . It is one of the oldest and is one of the most successful programs in the history of basketball . The program is classified in the NCAA &#x27;s Division I and the team competes in the <u><b>Big 12</b></u> Conference . Perry Ellis ( born September 14 , 1993 ) is an American professional basketball player for the Sydney Kings of the National Basketball League ( NBL ) . In 2016 , Ellis joined the Greensboro Swarm of the NBA Development League following an outstanding four-year career at the University of Kansas . Playing for highly respected Kansas coach Bill Self , Ellis averaged 12.5 points and 5.8 rebounds over 144 college games , leading the Jayhawks to an impressive 115\u201329 record that included four trips to the NCAA Tournament . He led his team to an &#x27;Elite Eight &#x27; Regional Finals appearance in the 2016 tournament .",
        "Question": "what is the name of the professional basketball player in the ncaa &#x27;s division i and the team that has a program in the ncaa &#x27;s division i and the team competes in the big 12 conference ?",
        "Scores": {
          "Fluency": 4,
          "Relevance": 6,
          "Answerability": 5,
          "Complexity": 5
        },
        "QuestionType": "What",
        "Type": "normal"
      },
      {
        "Model": "Semantic-Graph",
        "Paragraph": "The Kansas Jayhawks men &#x27;s basketball program is the intercollegiate men &#x27;s basketball program of the University of Kansas . It is one of the oldest and is one of the most successful programs in the history of basketball . The program is classified in the NCAA &#x27;s Division I and the team competes in the <u><b>Big 12</b></u> Conference . Perry Ellis ( born September 14 , 1993 ) is an American professional basketball player for the Sydney Kings of the National Basketball League ( NBL ) . In 2016 , Ellis joined the Greensboro Swarm of the NBA Development League following an outstanding four-year career at the University of Kansas . Playing for highly respected Kansas coach Bill Self , Ellis averaged 12.5 points and 5.8 rebounds over 144 college games , leading the Jayhawks to an impressive 115\u201329 record that included four trips to the NCAA Tournament . He led his team to an &#x27;Elite Eight &#x27; Regional Finals appearance in the 2016 tournament .",
        "Question": "in 2016 , perry ellis joined the greensboro swarm of the nba development league in what conference ?",
        "Scores": {
          "Fluency": 4,
          "Relevance": 4,
          "Answerability": 4,
          "Complexity": 1
        },
        "QuestionType": "What",
        "Type": "normal"
      },
      {
        "Model": "Gold",
        "Paragraph": "Teen ( stylised as Te3n ; \u0924\u0940\u0928 is Hindi for &quot;Three&quot; ) is an Indian Hindi-language thriller film written and directed by <u><b>Ribhu Dasgupta .</b></u> This remake of the 2013 South Korean film &quot;Montage&quot; stars Amitabh Bachchan , Nawazuddin Siddiqui , Sabyasachi Chakraborty , Padmavathi Rao , and Vidya Balan in the lead roles . It was released on 10 June 2016 . Though praised for acting and storyline by critics and audience , the film was a commercial failure at the box office . Montage ( ) is a 2013 South Korean thriller film starring Uhm Jung-hwa , Kim Sang-kyung , and Song Young-chang . The movie was officially remade in Hindi as &quot;Te3n&quot; in 2016 .",
        "Question": "Who directed the Hindi remake of the Korean film that starred Uhm Jung-hwa , Kim Sang-kyung , and Song Young-Chang ?",
        "Scores": {
          "Fluency": 4,
          "Relevance": 6,
          "Answerability": 5,
          "Complexity": 5
        },
        "QuestionType": "Who",
        "Type": "repeat"
      },
      {
        "Model": "Our model-1",
        "Paragraph": "The Kansas Jayhawks men &#x27;s basketball program is the intercollegiate men &#x27;s basketball program of the University of Kansas . It is one of the oldest and is one of the most successful programs in the history of basketball . The program is classified in the NCAA &#x27;s Division I and the team competes in the <u><b>Big 12</b></u> Conference . Perry Ellis ( born September 14 , 1993 ) is an American professional basketball player for the Sydney Kings of the National Basketball League ( NBL ) . In 2016 , Ellis joined the Greensboro Swarm of the NBA Development League following an outstanding four-year career at the University of Kansas . Playing for highly respected Kansas coach Bill Self , Ellis averaged 12.5 points and 5.8 rebounds over 144 college games , leading the Jayhawks to an impressive 115\u201329 record that included four trips to the NCAA Tournament . He led his team to an &#x27;Elite Eight &#x27; Regional Finals appearance in the 2016 tournament .",
        "Question": "what conference does the team that played in the big 12 conference that competes in the big 12 conference play for ?",
        "Scores": {
          "Fluency": 4,
          "Relevance": 6,
          "Answerability": 4,
          "Complexity": 2
        },
        "QuestionType": "What",
        "Type": "normal"
      },
      {
        "Model": "Gold",
        "Paragraph": "Teen ( stylised as Te3n ; \u0924\u0940\u0928 is Hindi for &quot;Three&quot; ) is an Indian Hindi-language thriller film written and directed by <u><b>Ribhu Dasgupta .</b></u> This remake of the 2013 South Korean film &quot;Montage&quot; stars Amitabh Bachchan , Nawazuddin Siddiqui , Sabyasachi Chakraborty , Padmavathi Rao , and Vidya Balan in the lead roles . It was released on 10 June 2016 . Though praised for acting and storyline by critics and audience , the film was a commercial failure at the box office . Montage ( ) is a 2013 South Korean thriller film starring Uhm Jung-hwa , Kim Sang-kyung , and Song Young-chang . The movie was officially remade in Hindi as &quot;Te3n&quot; in 2016 .",
        "Question": "Who directed the Hindi remake of the Korean film that starred Uhm Jung-hwa , Kim Sang-kyung , and Song Young-Chang ?",
        "Scores": {
          "Fluency": 4,
          "Relevance": 5,
          "Answerability": 6,
          "Complexity": 5
        },
        "QuestionType": "Who",
        "Type": "normal"
      },
      {
        "Model": "Semantic-Graph",
        "Paragraph": "Spirit Airlines , Inc. ( NASDAQ : <u><b>SAVE</b></u> ) is an American Ultra Low Cost Carrier , headquartered in Miramar , Florida . Spirit operates scheduled flights throughout the United States and in the Caribbean , Mexico , Latin America , and South America . The airline operates bases at Atlantic City , Chicago\u2013O&#x27;Hare , Dallas/Fort Worth , Detroit , Fort Lauderdale and Las Vegas as of 2015 . Detroit Metropolitan Wayne County Airport ( IATA : DTW , ICAO : KDTW , FAA LID : DTW ) , usually called Detroit Metro Airport , Metro Airport , or just DTW , is a major international airport in the United States covering 4,850 acre in Romulus , Michigan , a suburb of Detroit . It is Michigan &#x27;s busiest airport , and one of the largest airline hubs in the country . The Federal Aviation Administration ( FAA ) National Plan of Integrated Airport Systems for 2017\u20132021 categorized it as a large hub primary commercial service facility .",
        "Question": "what is the name of the american [UNK] low carrier , headquartered in nassau , florida , a major international airport in the united states covering 4,850 acre ?",
        "Scores": {
          "Fluency": 2,
          "Relevance": 1,
          "Answerability": 0,
          "Complexity": 0
        },
        "QuestionType": "What",
        "Type": "normal"
      },
      {
        "Model": "Our model-2",
        "Paragraph": "The Kansas Jayhawks men &#x27;s basketball program is the intercollegiate men &#x27;s basketball program of the University of Kansas . It is one of the oldest and is one of the most successful programs in the history of basketball . The program is classified in the NCAA &#x27;s Division I and the team competes in the <u><b>Big 12</b></u> Conference . Perry Ellis ( born September 14 , 1993 ) is an American professional basketball player for the Sydney Kings of the National Basketball League ( NBL ) . In 2016 , Ellis joined the Greensboro Swarm of the NBA Development League following an outstanding four-year career at the University of Kansas . Playing for highly respected Kansas coach Bill Self , Ellis averaged 12.5 points and 5.8 rebounds over 144 college games , leading the Jayhawks to an impressive 115\u201329 record that included four trips to the NCAA Tournament . He led his team to an &#x27;Elite Eight &#x27; Regional Finals appearance in the 2016 tournament .",
        "Question": "what conference does the team that is classified in the big 12 conference in 2016 have an outstanding four-year career at the university of kansas ?",
        "Scores": {
          "Fluency": 4,
          "Relevance": 5,
          "Answerability": 5,
          "Complexity": 5
        },
        "QuestionType": "What",
        "Type": "normal"
      },
      {
        "Model": "Gold",
        "Paragraph": "The Kansas Jayhawks men &#x27;s basketball program is the intercollegiate men &#x27;s basketball program of the University of Kansas . It is one of the oldest and is one of the most successful programs in the history of basketball . The program is classified in the NCAA &#x27;s Division I and the team competes in the <u><b>Big 12</b></u> Conference . Perry Ellis ( born September 14 , 1993 ) is an American professional basketball player for the Sydney Kings of the National Basketball League ( NBL ) . In 2016 , Ellis joined the Greensboro Swarm of the NBA Development League following an outstanding four-year career at the University of Kansas . Playing for highly respected Kansas coach Bill Self , Ellis averaged 12.5 points and 5.8 rebounds over 144 college games , leading the Jayhawks to an impressive 115\u201329 record that included four trips to the NCAA Tournament . He led his team to an &#x27;Elite Eight &#x27; Regional Finals appearance in the 2016 tournament .",
        "Question": "Perry Ellis played for the college team that competes in what conference ?",
        "Scores": {
          "Fluency": 4,
          "Relevance": 5,
          "Answerability": 4,
          "Complexity": 2
        },
        "QuestionType": "What",
        "Type": "normal"
      }
    ]
  },
  {
    "AssignmentId": "32AT8R96GOO8HTYR1PS2I3M8UGFSUA",
    "WorkerId": "AKRTHKOT1XMQD",
    "MturkData": [
      {
        "Model": "Semantic-Graph",
        "Paragraph": "Aron J. Warner is an American actor and producer . He won an Academy Award for Best Animated Feature as a producer of the animated blockbuster &quot;Shrek&quot; , in which he also voices the Big Bad Wolf . Shrek is a 2001 American computer-animated fantasy film loosely based on <u><b>William Steig &#x27;s 1990 fairy tale</b></u> picture book of the same name and directed by Andrew Adamson and Vicky Jenson in their directorial debut . It stars the voices of Mike Myers , Eddie Murphy , Cameron Diaz , and John Lithgow , and somewhat serves as a parody of other films adapted from numerous fairy tales , mainly animated Disney films .",
        "Question": "in what year was the film based on which stefan j. warner won an academy award for best animated feature ?",
        "Scores": {
          "Fluency": 6,
          "Relevance": 5,
          "Answerability": 6,
          "Complexity": 6
        },
        "QuestionType": "What",
        "Type": "normal"
      },
      {
        "Model": "Semantic-Graph*",
        "Paragraph": "Spin Doctors is a rock band from USA , formed in New York City , best known for their early 1990s hits , &quot;Two Princes&quot; and &quot;Little Miss Ca n&#x27;t Be Wrong&quot; , which peaked on the &quot;Billboard&quot; Hot 100 chart at No . 7 and No . 17 , respectively . Chumbawamba were a British rock band that formed in 1982 and had major success until their final performances in 2012 . The band constantly shifted in musical style , drawing on genres such as punk rock , pop , folk , and experimental . The band &#x27;s anarchist or libertarian socialist political stance exhibited an irreverent attitude toward authority , and the band have been forthright in their stances on issues including animal rights , pacifism ( early in their career ) and later regarding class struggle , feminism , gay liberation , pop culture and anti-fascism .",
        "Question": "were both chumbawamba and spin doctors rock bands ?",
        "Scores": {
          "Fluency": 5,
          "Relevance": 5,
          "Answerability": 4,
          "Complexity": 5
        },
        "QuestionType": "Other",
        "Type": "normal"
      },
      {
        "Model": "RNN",
        "Paragraph": "Spin Doctors is a rock band from USA , formed in New York City , best known for their early 1990s hits , &quot;Two Princes&quot; and &quot;Little Miss Ca n&#x27;t Be Wrong&quot; , which peaked on the &quot;Billboard&quot; Hot 100 chart at No . 7 and No . 17 , respectively . Chumbawamba were a British rock band that formed in 1982 and had major success until their final performances in 2012 . The band constantly shifted in musical style , drawing on genres such as punk rock , pop , folk , and experimental . The band &#x27;s anarchist or libertarian socialist political stance exhibited an irreverent attitude toward authority , and the band have been forthright in their stances on issues including animal rights , pacifism ( early in their career ) and later regarding class struggle , feminism , gay liberation , pop culture and anti-fascism .",
        "Question": "are spin doctors and [UNK] both rock bands ?",
        "Scores": {
          "Fluency": 6,
          "Relevance": 5,
          "Answerability": 6,
          "Complexity": 5
        },
        "QuestionType": "Other",
        "Type": "repeat"
      },
      {
        "Model": "Our model-1",
        "Paragraph": "Spin Doctors is a rock band from USA , formed in New York City , best known for their early 1990s hits , &quot;Two Princes&quot; and &quot;Little Miss Ca n&#x27;t Be Wrong&quot; , which peaked on the &quot;Billboard&quot; Hot 100 chart at No . 7 and No . 17 , respectively . Chumbawamba were a British rock band that formed in 1982 and had major success until their final performances in 2012 . The band constantly shifted in musical style , drawing on genres such as punk rock , pop , folk , and experimental . The band &#x27;s anarchist or libertarian socialist political stance exhibited an irreverent attitude toward authority , and the band have been forthright in their stances on issues including animal rights , pacifism ( early in their career ) and later regarding class struggle , feminism , gay liberation , pop culture and anti-fascism .",
        "Question": "were spin doctors and spin doctors from the same country ?",
        "Scores": {
          "Fluency": 4,
          "Relevance": 4,
          "Answerability": 5,
          "Complexity": 4
        },
        "QuestionType": "Other",
        "Type": "normal"
      },
      {
        "Model": "Our model-1",
        "Paragraph": "Remote Function Call is the proprietary SAP SE interface . Remote Function Call ( RFC ) is the standard SAP interface for communication between SAP systems . The RFC calls a function to be executed in a remote system . Remote function calls may be associated with SAP software and ABAP programming and provide a way for an external program ( written in languages such as PHP , ASP , Java , or C , C++ ) to use data returned from the server . Data transactions are not limited to getting data from the server , but can insert data into server records as well . SAP can act as the Client or Server in an RFC call . SAP SE ( ) ( &quot;Systeme , Anwendungen und Produkte in der Datenverarbeitung&quot; ; &quot;Systems , Applications &amp; Products in Data Processing&quot; ) is a German multinational software corporation that makes enterprise software to manage business operations and customer relations . SAP is headquartered in <u><b>Walldorf</b></u> , Baden-W\u00fcrttemberg , with regional offices in 130 countries . The company has over 335,000 customers in over 180 countries . The company is a component of the Euro Stoxx 50 stock market index .",
        "Question": "what is the regional offices of the headquarters that uses the remote function call ?",
        "Scores": {
          "Fluency": 6,
          "Relevance": 5,
          "Answerability": 5,
          "Complexity": 5
        },
        "QuestionType": "What",
        "Type": "repeat"
      },
      {
        "Model": "GPT-2",
        "Paragraph": "Spin Doctors is a rock band from USA , formed in New York City , best known for their early 1990s hits , &quot;Two Princes&quot; and &quot;Little Miss Ca n&#x27;t Be Wrong&quot; , which peaked on the &quot;Billboard&quot; Hot 100 chart at No . 7 and No . 17 , respectively . Chumbawamba were a British rock band that formed in 1982 and had major success until their final performances in 2012 . The band constantly shifted in musical style , drawing on genres such as punk rock , pop , folk , and experimental . The band &#x27;s anarchist or libertarian socialist political stance exhibited an irreverent attitude toward authority , and the band have been forthright in their stances on issues including animal rights , pacifism ( early in their career ) and later regarding class struggle , feminism , gay liberation , pop culture and anti-fascism .",
        "Question": "Were Chumbawamba and Spin Doctors from the same country?",
        "Scores": {
          "Fluency": 5,
          "Relevance": 5,
          "Answerability": 5,
          "Complexity": 4
        },
        "QuestionType": "Other",
        "Type": "normal"
      },
      {
        "Model": "Gold",
        "Paragraph": "BioShock is a first-person shooter video game series developed by Irrational Games\u2014the first under the name 2K Boston/2K Australia\u2014and designed by Ken Levine . The first game in the series was released for the Windows operating system and Xbox 360 video game console on August 21 , 2007 in North America , and three days later ( August 24 ) in Europe and Australia . A PlayStation 3 version of the game , which was developed by 2K Marin , was released internationally on October 17 , 2008 and in North America on October 21 , 2008 with some additional features . The game was also released for the Mac OS X operating system on October 7 , 2009 . A version of the game for mobile platforms has also been developed by IG Fun . A sequel , &quot;BioShock 2&quot; , was released on February 9 , 2010 . On August 12 , 2010 , Irrational Games unveiled a trailer for a new game titled &quot;BioShock Infinite&quot; , released on March 26 , 2013 . With the release of &quot;BioShock Infinite&quot; selling over 11 million copies as of May 2015 , the three games combined have more than <u><b>25 million copies</b></u> sold . A Big Daddy is a fictional character in the &quot;BioShock&quot; series of video games . Big Daddies are heavily spliced ( genetically mutated and altered with ADAM ) human beings who have had their bodies directly grafted into heavily armored , steampunk-inspired atmospheric diving suits . They are armed with a rivet gun , heavy drill , rocket launcher , or ion laser . Alpha series Big Daddies are equipped with any of several other weapons as well . Though they make low-pitched groaning noises similar to whales , Big Daddies have no voice actor attributed to them . Designed by Irrational Games ( then under the supervision of 2K Boston/2K Australia ) , they first appeared in &quot;BioShock&quot; and were promoted heavily . A six-inch Big Daddy action figure was included in the limited edition version of the title . In its sequel , &quot;BioShock 2&quot; , the player controls a prototype Big Daddy .",
        "Question": "A Big Daddy is a fictional character in a series that has sold more than how many copies ?",
        "Scores": {
          "Fluency": 6,
          "Relevance": 5,
          "Answerability": 6,
          "Complexity": 5
        },
        "QuestionType": "How",
        "Type": "normal"
      },
      {
        "Model": "Semantic-Graph",
        "Paragraph": "Spin Doctors is a rock band from USA , formed in New York City , best known for their early 1990s hits , &quot;Two Princes&quot; and &quot;Little Miss Ca n&#x27;t Be Wrong&quot; , which peaked on the &quot;Billboard&quot; Hot 100 chart at No . 7 and No . 17 , respectively . Chumbawamba were a British rock band that formed in 1982 and had major success until their final performances in 2012 . The band constantly shifted in musical style , drawing on genres such as punk rock , pop , folk , and experimental . The band &#x27;s anarchist or libertarian socialist political stance exhibited an irreverent attitude toward authority , and the band have been forthright in their stances on issues including animal rights , pacifism ( early in their career ) and later regarding class struggle , feminism , gay liberation , pop culture and anti-fascism .",
        "Question": "are chumbawamba and spin doctors both rock bands ?",
        "Scores": {
          "Fluency": 6,
          "Relevance": 5,
          "Answerability": 6,
          "Complexity": 5
        },
        "QuestionType": "Other",
        "Type": "normal"
      },
      {
        "Model": "GPT-2",
        "Paragraph": "Stanley Lawrence Elkin ( May 11 , 1930 \u2013 May 31 , 1995 ) was an American novelist , short story writer , and essayist . His extravagant , satirical fiction revolves around American consumerism , popular culture , and male-female relation between each other . Anne Lamott ( born April 10 , 1954 ) is an American novelist and non-fiction writer .",
        "Question": "Were Stanley Elkin and Anne Lamott American Novelists?",
        "Scores": {
          "Fluency": 6,
          "Relevance": 5,
          "Answerability": 6,
          "Complexity": 5
        },
        "QuestionType": "Other",
        "Type": "normal"
      },
      {
        "Model": "Semantic-Graph",
        "Paragraph": "Spin Doctors is a rock band from USA , formed in New York City , best known for their early 1990s hits , &quot;Two Princes&quot; and &quot;Little Miss Ca n&#x27;t Be Wrong&quot; , which peaked on the &quot;Billboard&quot; Hot 100 chart at No . 7 and No . 17 , respectively . Chumbawamba were a British rock band that formed in 1982 and had major success until their final performances in 2012 . The band constantly shifted in musical style , drawing on genres such as punk rock , pop , folk , and experimental . The band &#x27;s anarchist or libertarian socialist political stance exhibited an irreverent attitude toward authority , and the band have been forthright in their stances on issues including animal rights , pacifism ( early in their career ) and later regarding class struggle , feminism , gay liberation , pop culture and anti-fascism .",
        "Question": "are chumbawamba and spin doctors both rock bands ?",
        "Scores": {
          "Fluency": 6,
          "Relevance": 5,
          "Answerability": 6,
          "Complexity": 5
        },
        "QuestionType": "Other",
        "Type": "repeat"
      },
      {
        "Model": "Our model-2",
        "Paragraph": "Spin Doctors is a rock band from USA , formed in New York City , best known for their early 1990s hits , &quot;Two Princes&quot; and &quot;Little Miss Ca n&#x27;t Be Wrong&quot; , which peaked on the &quot;Billboard&quot; Hot 100 chart at No . 7 and No . 17 , respectively . Chumbawamba were a British rock band that formed in 1982 and had major success until their final performances in 2012 . The band constantly shifted in musical style , drawing on genres such as punk rock , pop , folk , and experimental . The band &#x27;s anarchist or libertarian socialist political stance exhibited an irreverent attitude toward authority , and the band have been forthright in their stances on issues including animal rights , pacifism ( early in their career ) and later regarding class struggle , feminism , gay liberation , pop culture and anti-fascism .",
        "Question": "are spin doctors and chumbawamba both bands ?",
        "Scores": {
          "Fluency": 5,
          "Relevance": 4,
          "Answerability": 4,
          "Complexity": 5
        },
        "QuestionType": "Other",
        "Type": "normal"
      },
      {
        "Model": "Our model-1",
        "Paragraph": "Remote Function Call is the proprietary SAP SE interface . Remote Function Call ( RFC ) is the standard SAP interface for communication between SAP systems . The RFC calls a function to be executed in a remote system . Remote function calls may be associated with SAP software and ABAP programming and provide a way for an external program ( written in languages such as PHP , ASP , Java , or C , C++ ) to use data returned from the server . Data transactions are not limited to getting data from the server , but can insert data into server records as well . SAP can act as the Client or Server in an RFC call . SAP SE ( ) ( &quot;Systeme , Anwendungen und Produkte in der Datenverarbeitung&quot; ; &quot;Systems , Applications &amp; Products in Data Processing&quot; ) is a German multinational software corporation that makes enterprise software to manage business operations and customer relations . SAP is headquartered in <u><b>Walldorf</b></u> , Baden-W\u00fcrttemberg , with regional offices in 130 countries . The company has over 335,000 customers in over 180 countries . The company is a component of the Euro Stoxx 50 stock market index .",
        "Question": "what is the regional offices of the headquarters that uses the remote function call ?",
        "Scores": {
          "Fluency": 5,
          "Relevance": 5,
          "Answerability": 6,
          "Complexity": 5
        },
        "QuestionType": "What",
        "Type": "normal"
      },
      {
        "Model": "Semantic-Graph*",
        "Paragraph": "The Normandy landings ( codenamed <u><b>Operation Neptune</b></u> ) were the landing operations on Tuesday , 6 June 1944 ( termed D-Day ) of the Allied invasion of Normandy in Operation Overlord during World War II . The largest seaborne invasion in history , the operation began the liberation of German-occupied northwestern Europe from Nazi control , and contributed to the Allied victory on the Western Front . The Landing Barge , Kitchen or LBK was a landing craft used to support amphibious landings in North Western Europe during and after the Normandy invasion in the Second World War . Its primary purpose was to provide hot meals to the crews of the many minor landing craft not fitted with galley facilities . Constructed of steel , this shallow-draft lighter had storage and serving space to feed 900 men for one week . The kitchen capacity was able to provide 1,600 hot meals and 800 cold meals a day .",
        "Question": "the landing barge , kitchen or lbk primary was to provide hot meals of what operation ?",
        "Scores": {
          "Fluency": 5,
          "Relevance": 5,
          "Answerability": 6,
          "Complexity": 5
        },
        "QuestionType": "What",
        "Type": "normal"
      },
      {
        "Model": "RNN",
        "Paragraph": "Spin Doctors is a rock band from USA , formed in New York City , best known for their early 1990s hits , &quot;Two Princes&quot; and &quot;Little Miss Ca n&#x27;t Be Wrong&quot; , which peaked on the &quot;Billboard&quot; Hot 100 chart at No . 7 and No . 17 , respectively . Chumbawamba were a British rock band that formed in 1982 and had major success until their final performances in 2012 . The band constantly shifted in musical style , drawing on genres such as punk rock , pop , folk , and experimental . The band &#x27;s anarchist or libertarian socialist political stance exhibited an irreverent attitude toward authority , and the band have been forthright in their stances on issues including animal rights , pacifism ( early in their career ) and later regarding class struggle , feminism , gay liberation , pop culture and anti-fascism .",
        "Question": "are spin doctors and [UNK] both rock bands ?",
        "Scores": {
          "Fluency": 5,
          "Relevance": 4,
          "Answerability": 5,
          "Complexity": 5
        },
        "QuestionType": "Other",
        "Type": "normal"
      },
      {
        "Model": "Gold",
        "Paragraph": "Spin Doctors is a rock band from USA , formed in New York City , best known for their early 1990s hits , &quot;Two Princes&quot; and &quot;Little Miss Ca n&#x27;t Be Wrong&quot; , which peaked on the &quot;Billboard&quot; Hot 100 chart at No . 7 and No . 17 , respectively . Chumbawamba were a British rock band that formed in 1982 and had major success until their final performances in 2012 . The band constantly shifted in musical style , drawing on genres such as punk rock , pop , folk , and experimental . The band &#x27;s anarchist or libertarian socialist political stance exhibited an irreverent attitude toward authority , and the band have been forthright in their stances on issues including animal rights , pacifism ( early in their career ) and later regarding class struggle , feminism , gay liberation , pop culture and anti-fascism .",
        "Question": "Are Chumbawamba and Spin Doctors from the same country ?",
        "Scores": {
          "Fluency": 4,
          "Relevance": 4,
          "Answerability": 5,
          "Complexity": 4
        },
        "QuestionType": "Other",
        "Type": "normal"
      }
    ]
  },
  {
    "AssignmentId": "32M8BPYGAW10IXU0C897AMFUCIKIGA",
    "WorkerId": "A3UNPLDGL3LCZ",
    "MturkData": [
      {
        "Model": "Our model-1",
        "Paragraph": "Haile Selassie I ( Ge&#x27;ez : , &quot;q\u00e4damawi hayl\u00e4 s\u0259llas\u00e9&quot; ; ] ; 23 July 1892 \u2013 27 August 1975 ) , born Tafari Makonnen Woldemikael , was Ethiopia &#x27;s regent from 1916 to 1930 and emperor from 1930 to 1974 . He also served as Chairperson of the Organisation of African Unity from 25 May 1963 to 17 July 1964 and 5 November 1966 to 11 September 1967 . He was a member of the Solomonic Dynasty . Princess Yeshashework Yilma ( died 1982 ) was the daughter of Dejazmatch Yilma Makonnen , governor of Harar and <u><b>niece</b></u> of Emperor Haile Selassie of Ethiopia . Her mother Woizero Aselefech Wolde Hanna was the <u><b>niece</b></u> of Empress Taitu Bitul , consort of Emperor Menelik II of Ethiopia . Through her paternal great-grandmother , she was a member of the Imperial Solomonic dynasty of Ethiopia . Her father died while she was still very young .",
        "Question": "what regent from 1916 to 1930 was the daughter of [UNK] [UNK] [UNK] ?",
        "Scores": {
          "Fluency": 4,
          "Relevance": 6,
          "Answerability": 5,
          "Complexity": 6
        },
        "QuestionType": "What",
        "Type": "repeat"
      },
      {
        "Model": "RNN",
        "Paragraph": "Haile Selassie I ( Ge&#x27;ez : , &quot;q\u00e4damawi hayl\u00e4 s\u0259llas\u00e9&quot; ; ] ; 23 July 1892 \u2013 27 August 1975 ) , born Tafari Makonnen Woldemikael , was Ethiopia &#x27;s regent from 1916 to 1930 and emperor from 1930 to 1974 . He also served as Chairperson of the Organisation of African Unity from 25 May 1963 to 17 July 1964 and 5 November 1966 to 11 September 1967 . He was a member of the Solomonic Dynasty . Princess Yeshashework Yilma ( died 1982 ) was the daughter of Dejazmatch Yilma Makonnen , governor of Harar and <u><b>niece</b></u> of Emperor Haile Selassie of Ethiopia . Her mother Woizero Aselefech Wolde Hanna was the <u><b>niece</b></u> of Empress Taitu Bitul , consort of Emperor Menelik II of Ethiopia . Through her paternal great-grandmother , she was a member of the Imperial Solomonic dynasty of Ethiopia . Her father died while she was still very young .",
        "Question": "what was the birth year of the king of [UNK] [UNK] ?",
        "Scores": {
          "Fluency": 4,
          "Relevance": 5,
          "Answerability": 5,
          "Complexity": 6
        },
        "QuestionType": "What",
        "Type": "normal"
      },
      {
        "Model": "Our model-2",
        "Paragraph": "Haile Selassie I ( Ge&#x27;ez : , &quot;q\u00e4damawi hayl\u00e4 s\u0259llas\u00e9&quot; ; ] ; 23 July 1892 \u2013 27 August 1975 ) , born Tafari Makonnen Woldemikael , was Ethiopia &#x27;s regent from 1916 to 1930 and emperor from 1930 to 1974 . He also served as Chairperson of the Organisation of African Unity from 25 May 1963 to 17 July 1964 and 5 November 1966 to 11 September 1967 . He was a member of the Solomonic Dynasty . Princess Yeshashework Yilma ( died 1982 ) was the daughter of Dejazmatch Yilma Makonnen , governor of Harar and <u><b>niece</b></u> of Emperor Haile Selassie of Ethiopia . Her mother Woizero Aselefech Wolde Hanna was the <u><b>niece</b></u> of Empress Taitu Bitul , consort of Emperor Menelik II of Ethiopia . Through her paternal great-grandmother , she was a member of the Imperial Solomonic dynasty of Ethiopia . Her father died while she was still very young .",
        "Question": "haile selassie , was the daughter of northcott selassie , who was the daughter of whom ?",
        "Scores": {
          "Fluency": 4,
          "Relevance": 6,
          "Answerability": 4,
          "Complexity": 6
        },
        "QuestionType": "Who",
        "Type": "normal"
      },
      {
        "Model": "Gold",
        "Paragraph": "Haile Selassie I ( Ge&#x27;ez : , &quot;q\u00e4damawi hayl\u00e4 s\u0259llas\u00e9&quot; ; ] ; 23 July 1892 \u2013 27 August 1975 ) , born Tafari Makonnen Woldemikael , was Ethiopia &#x27;s regent from 1916 to 1930 and emperor from 1930 to 1974 . He also served as Chairperson of the Organisation of African Unity from 25 May 1963 to 17 July 1964 and 5 November 1966 to 11 September 1967 . He was a member of the Solomonic Dynasty . Princess Yeshashework Yilma ( died 1982 ) was the daughter of Dejazmatch Yilma Makonnen , governor of Harar and <u><b>niece</b></u> of Emperor Haile Selassie of Ethiopia . Her mother Woizero Aselefech Wolde Hanna was the <u><b>niece</b></u> of Empress Taitu Bitul , consort of Emperor Menelik II of Ethiopia . Through her paternal great-grandmother , she was a member of the Imperial Solomonic dynasty of Ethiopia . Her father died while she was still very young .",
        "Question": "What is the relationship of Yeshahework Yilma &#x27;s mother to the man who was Ethiopia &#x27;s emperor from 1930 to 1974 ?",
        "Scores": {
          "Fluency": 4,
          "Relevance": 6,
          "Answerability": 4,
          "Complexity": 6
        },
        "QuestionType": "What",
        "Type": "normal"
      },
      {
        "Model": "Semantic-Graph",
        "Paragraph": "<u><b>Aircraft</b></u> maneuvering is referenced to a standard rate turn , also known as a rate one turn ( ROT ) . An aircraft is a machine that is able to fly by gaining support from the air . It counters the force of gravity by using either static lift or by using the dynamic lift of an airfoil , or in a few cases the downward thrust from jet engines . Common examples of aircraft include airplanes , helicopters , airships ( including blimps ) , gliders , and hot air balloons .",
        "Question": "aircraft maneuvering is referenced to a standard above what ?",
        "Scores": {
          "Fluency": 5,
          "Relevance": 6,
          "Answerability": 4,
          "Complexity": 6
        },
        "QuestionType": "What",
        "Type": "repeat"
      },
      {
        "Model": "Our model-1",
        "Paragraph": "Haile Selassie I ( Ge&#x27;ez : , &quot;q\u00e4damawi hayl\u00e4 s\u0259llas\u00e9&quot; ; ] ; 23 July 1892 \u2013 27 August 1975 ) , born Tafari Makonnen Woldemikael , was Ethiopia &#x27;s regent from 1916 to 1930 and emperor from 1930 to 1974 . He also served as Chairperson of the Organisation of African Unity from 25 May 1963 to 17 July 1964 and 5 November 1966 to 11 September 1967 . He was a member of the Solomonic Dynasty . Princess Yeshashework Yilma ( died 1982 ) was the daughter of Dejazmatch Yilma Makonnen , governor of Harar and <u><b>niece</b></u> of Emperor Haile Selassie of Ethiopia . Her mother Woizero Aselefech Wolde Hanna was the <u><b>niece</b></u> of Empress Taitu Bitul , consort of Emperor Menelik II of Ethiopia . Through her paternal great-grandmother , she was a member of the Imperial Solomonic dynasty of Ethiopia . Her father died while she was still very young .",
        "Question": "what regent from 1916 to 1930 was the daughter of [UNK] [UNK] [UNK] ?",
        "Scores": {
          "Fluency": 5,
          "Relevance": 6,
          "Answerability": 4,
          "Complexity": 6
        },
        "QuestionType": "What",
        "Type": "normal"
      },
      {
        "Model": "Semantic-Graph",
        "Paragraph": "Haile Selassie I ( Ge&#x27;ez : , &quot;q\u00e4damawi hayl\u00e4 s\u0259llas\u00e9&quot; ; ] ; 23 July 1892 \u2013 27 August 1975 ) , born Tafari Makonnen Woldemikael , was Ethiopia &#x27;s regent from 1916 to 1930 and emperor from 1930 to 1974 . He also served as Chairperson of the Organisation of African Unity from 25 May 1963 to 17 July 1964 and 5 November 1966 to 11 September 1967 . He was a member of the Solomonic Dynasty . Princess Yeshashework Yilma ( died 1982 ) was the daughter of Dejazmatch Yilma Makonnen , governor of Harar and <u><b>niece</b></u> of Emperor Haile Selassie of Ethiopia . Her mother Woizero Aselefech Wolde Hanna was the <u><b>niece</b></u> of Empress Taitu Bitul , consort of Emperor Menelik II of Ethiopia . Through her paternal great-grandmother , she was a member of the Imperial Solomonic dynasty of Ethiopia . Her father died while she was still very young .",
        "Question": "princess yilma yilma , was the daughter of dejazmatch yilma makonnen , governor of harar ?",
        "Scores": {
          "Fluency": 5,
          "Relevance": 5,
          "Answerability": 6,
          "Complexity": 6
        },
        "QuestionType": "Other",
        "Type": "repeat"
      },
      {
        "Model": "Semantic-Graph",
        "Paragraph": "<u><b>Aircraft</b></u> maneuvering is referenced to a standard rate turn , also known as a rate one turn ( ROT ) . An aircraft is a machine that is able to fly by gaining support from the air . It counters the force of gravity by using either static lift or by using the dynamic lift of an airfoil , or in a few cases the downward thrust from jet engines . Common examples of aircraft include airplanes , helicopters , airships ( including blimps ) , gliders , and hot air balloons .",
        "Question": "aircraft maneuvering is referenced to a standard above what ?",
        "Scores": {
          "Fluency": 5,
          "Relevance": 4,
          "Answerability": 6,
          "Complexity": 4
        },
        "QuestionType": "What",
        "Type": "normal"
      },
      {
        "Model": "Gold",
        "Paragraph": "Tom Hewitt ( born c. 1957 ) is an American actor and Broadway stage performer , and a native of Victor , Montana . Victor is a census-designated place ( CDP ) in <u><b>Ravalli County , Montana</b></u> , United States . The population was 745 at the 2010 census .",
        "Question": "What county was Tom Hewitt born in ?",
        "Scores": {
          "Fluency": 4,
          "Relevance": 6,
          "Answerability": 5,
          "Complexity": 6
        },
        "QuestionType": "What",
        "Type": "normal"
      },
      {
        "Model": "GPT-2",
        "Paragraph": "Haile Selassie I ( Ge&#x27;ez : , &quot;q\u00e4damawi hayl\u00e4 s\u0259llas\u00e9&quot; ; ] ; 23 July 1892 \u2013 27 August 1975 ) , born Tafari Makonnen Woldemikael , was Ethiopia &#x27;s regent from 1916 to 1930 and emperor from 1930 to 1974 . He also served as Chairperson of the Organisation of African Unity from 25 May 1963 to 17 July 1964 and 5 November 1966 to 11 September 1967 . He was a member of the Solomonic Dynasty . Princess Yeshashework Yilma ( died 1982 ) was the daughter of Dejazmatch Yilma Makonnen , governor of Harar and <u><b>niece</b></u> of Emperor Haile Selassie of Ethiopia . Her mother Woizero Aselefech Wolde Hanna was the <u><b>niece</b></u> of Empress Taitu Bitul , consort of Emperor Menelik II of Ethiopia . Through her paternal great-grandmother , she was a member of the Imperial Solomonic dynasty of Ethiopia . Her father died while she was still very young .",
        "Question": "Princess Yeshashework Yilma was the wife of a regent who was what",
        "Scores": {
          "Fluency": 4,
          "Relevance": 6,
          "Answerability": 5,
          "Complexity": 6
        },
        "QuestionType": "Who",
        "Type": "normal"
      },
      {
        "Model": "Our model-1",
        "Paragraph": "Richard Corey &quot;Big Hoss&quot; Harrison ( born April 27 , 1983 ) is an American businessman and reality television personality , known as a cast member of the History TV series &quot;Pawn Stars&quot; , which documents his work at the World Famous <u><b>Gold &amp; Silver Pawn Shop in Las Vegas</b></u> , which he co-owns with his father , Rick Harrison , and grandfather , Richard Benjamin Harrison . Pawnography is an American game show broadcast by History . Hosted by comedian Christopher Titus and featuring &quot;Pawn Stars&quot; personalities Rick Harrison , Corey Harrison and Austin &quot;Chumlee&quot; Russell as panelists , the series features contestants answering questions for a chance to win cash and items for sale from the Gold and Silver Pawn Shop ( where &quot;Pawn Stars&quot; is taped ) . The show premiered July 10 , 2014 , at 10 p.m . ET , following &quot;Pawn Stars&quot; .",
        "Question": "what is the name of the host of pawn stars ?",
        "Scores": {
          "Fluency": 5,
          "Relevance": 5,
          "Answerability": 5,
          "Complexity": 5
        },
        "QuestionType": "What",
        "Type": "repeat"
      },
      {
        "Model": "Semantic-Graph*",
        "Paragraph": "Haile Selassie I ( Ge&#x27;ez : , &quot;q\u00e4damawi hayl\u00e4 s\u0259llas\u00e9&quot; ; ] ; 23 July 1892 \u2013 27 August 1975 ) , born Tafari Makonnen Woldemikael , was Ethiopia &#x27;s regent from 1916 to 1930 and emperor from 1930 to 1974 . He also served as Chairperson of the Organisation of African Unity from 25 May 1963 to 17 July 1964 and 5 November 1966 to 11 September 1967 . He was a member of the Solomonic Dynasty . Princess Yeshashework Yilma ( died 1982 ) was the daughter of Dejazmatch Yilma Makonnen , governor of Harar and <u><b>niece</b></u> of Emperor Haile Selassie of Ethiopia . Her mother Woizero Aselefech Wolde Hanna was the <u><b>niece</b></u> of Empress Taitu Bitul , consort of Emperor Menelik II of Ethiopia . Through her paternal great-grandmother , she was a member of the Imperial Solomonic dynasty of Ethiopia . Her father died while she was still very young .",
        "Question": "princess yilma makonnen , was the daughter of dejazmatch yilma makonnen of harar : princess selassie , a niece of which emperor from 1916 ?",
        "Scores": {
          "Fluency": 6,
          "Relevance": 6,
          "Answerability": 4,
          "Complexity": 5
        },
        "QuestionType": "Which",
        "Type": "normal"
      },
      {
        "Model": "Semantic-Graph",
        "Paragraph": "Haile Selassie I ( Ge&#x27;ez : , &quot;q\u00e4damawi hayl\u00e4 s\u0259llas\u00e9&quot; ; ] ; 23 July 1892 \u2013 27 August 1975 ) , born Tafari Makonnen Woldemikael , was Ethiopia &#x27;s regent from 1916 to 1930 and emperor from 1930 to 1974 . He also served as Chairperson of the Organisation of African Unity from 25 May 1963 to 17 July 1964 and 5 November 1966 to 11 September 1967 . He was a member of the Solomonic Dynasty . Princess Yeshashework Yilma ( died 1982 ) was the daughter of Dejazmatch Yilma Makonnen , governor of Harar and <u><b>niece</b></u> of Emperor Haile Selassie of Ethiopia . Her mother Woizero Aselefech Wolde Hanna was the <u><b>niece</b></u> of Empress Taitu Bitul , consort of Emperor Menelik II of Ethiopia . Through her paternal great-grandmother , she was a member of the Imperial Solomonic dynasty of Ethiopia . Her father died while she was still very young .",
        "Question": "princess yilma yilma , was the daughter of dejazmatch yilma makonnen , governor of harar ?",
        "Scores": {
          "Fluency": 3,
          "Relevance": 4,
          "Answerability": 4,
          "Complexity": 6
        },
        "QuestionType": "Other",
        "Type": "normal"
      },
      {
        "Model": "GPT-2",
        "Paragraph": "Isabella Kelly , n\u00e9e Fordyce , also Isabella Hedgeland ( born at Cairnburgh Castle in the Scottish Highlands and baptised on 4 May 1759 \u2013 died on 25 June 1857 in London ) was a Scottish novelist and poet . Cairnburgh Castle is a ruined castle that is located on the islands of Cairn na Burgh M\u00f2r and Cairn na Burgh Beag , Argyll and Bute , Scotland . These islands are at the northern extremity of the Treshnish Isles at the mouth of Loch Tuath , Mull north of Iona . 1991 &#x27;s &quot;<u><b>The Changing Scottish Landscape</b></u>&quot; characterizes it as &quot;one of the most isolated fortifications in Britain ... [ and ] also one of the strangest .&quot;",
        "Question": "What was the name of the show that is in a ruined castle with a ruined castle that is locate",
        "Scores": {
          "Fluency": 4,
          "Relevance": 6,
          "Answerability": 5,
          "Complexity": 6
        },
        "QuestionType": "What",
        "Type": "normal"
      },
      {
        "Model": "Semantic-Graph*",
        "Paragraph": "Francesca Ruth Fisher-Eastwood ( born August 7 , 1993 ) is an American actress , model , television personality and socialite . She is known for starring in &quot;<u><b>Mrs. Eastwood &amp; Company</b></u>&quot; , the E ! reality series that she shares with her family . M.F.A . is a 2017 American thriller film directed by Natalia Leite and written by Leah McKendrick . The film stars Francesca Eastwood , Clifton Collins Jr. , Leah McKendrick , Peter Vack , David Huynh , Marlon Young , David Sullivan , Michael Welch and Mike Manning .",
        "Question": "the film m.f.a. is a 2017 american thriller film directed by natalia leite and written by leah mckendrick , he is known for starring in &quot; mrs. eastwood &amp; company &quot; , the film stars include francesca eastwood , lawrence collins jr. , he is known for starring in which",
        "Scores": {
          "Fluency": 0,
          "Relevance": 0,
          "Answerability": 0,
          "Complexity": 0
        },
        "QuestionType": "Which",
        "Type": "repeat"
      }
    ]
  },
  {
    "AssignmentId": "32ZKVD547I2P1D46BJA655M8DN03BJ",
    "WorkerId": "ABQM9FJ6AXPCO",
    "MturkData": [
      {
        "Model": "Gold",
        "Paragraph": "The College of Education is one of the undergraduate colleges at Korea University in Seoul , South Korea . It is considered to be one of the leading schools of education in the country . Seoul ( ; \uc11c\uc6b8 ; ] ) , officially the Seoul Special Metropolitan City \u2013 is the capital and largest metropolis of the Republic of Korea ( commonly known as South Korea ) . Seoul is the world &#x27;s <u><b>16th</b></u> largest city , and forms the heart of the Seoul Capital Area , which includes the surrounding Incheon metropolis and Gyeonggi province . The Seoul Capital Area houses about half of the country &#x27;s population of 51.44 million people with 678,102 international residents .",
        "Question": "Korea University College of Education is based in the city that ranks what in the world by terms of size ?",
        "Scores": {
          "Fluency": 6,
          "Relevance": 6,
          "Answerability": 6,
          "Complexity": 6
        },
        "QuestionType": "What",
        "Type": "normal"
      },
      {
        "Model": "RNN",
        "Paragraph": "The evil clown is a subversion of the traditional comic clown character , in which the playful trope is instead rendered as disturbing through the use of horror elements and dark humor . The modern archetype of the evil clown was popularized by Stephen King &#x27;s 1986 novel &quot;It&quot; . The character can be seen as playing off the sense of unease felt by sufferers of coulrophobia . It is a 1986 horror novel by American author Stephen King . It was his 22nd book and 18th novel written under his own name . The story follows the experiences of <u><b>seven</b></u> children as they are terrorized by a being that exploits the fears and phobias of its victims to disguise itself while hunting its prey . &quot;It&quot; primarily appears in the form of a clown to attract its preferred prey of young children .",
        "Question": "the evil clown is a [UNK] of the fictional character that is a 1986 horror novel by what author ?",
        "Scores": {
          "Fluency": 4,
          "Relevance": 4,
          "Answerability": 5,
          "Complexity": 4
        },
        "QuestionType": "What",
        "Type": "normal"
      },
      {
        "Model": "Our model-2",
        "Paragraph": "The evil clown is a subversion of the traditional comic clown character , in which the playful trope is instead rendered as disturbing through the use of horror elements and dark humor . The modern archetype of the evil clown was popularized by Stephen King &#x27;s 1986 novel &quot;It&quot; . The character can be seen as playing off the sense of unease felt by sufferers of coulrophobia . It is a 1986 horror novel by American author Stephen King . It was his 22nd book and 18th novel written under his own name . The story follows the experiences of <u><b>seven</b></u> children as they are terrorized by a being that exploits the fears and phobias of its victims to disguise itself while hunting its prey . &quot;It&quot; primarily appears in the form of a clown to attract its preferred prey of young children .",
        "Question": "the evil clown is a subversion of the traditional comic clown character that follows the experiences of how many children as they are terrorized by a being the 11th book and 18th novel written under his own name ?",
        "Scores": {
          "Fluency": 6,
          "Relevance": 6,
          "Answerability": 6,
          "Complexity": 6
        },
        "QuestionType": "How",
        "Type": "normal"
      },
      {
        "Model": "Semantic-Graph",
        "Paragraph": "Hugh Richard Louis Grosvenor , 7th Duke of Westminster ( born 29 January 1991 ) , styled as Earl Grosvenor until August 2016 , is a British aristocrat , billionaire , businessman and landowner . He is the third child and only son of Gerald Grosvenor , 6th Duke of Westminster and his wife Natalia Phillips Grosvenor , Duchess of Westminster . He inherited the title of Duke of Westminster on 9 August 2016 , on the death of his father . The duke is estimated to be worth <u><b>US $ 13 billion</b></u> , making him the world &#x27;s richest person aged under 30 . Major General Gerald Cavendish Grosvenor , 6th Duke of Westminster , ( 22 December 1951 \u2013 9 August 2016 ) was a British landowner , businessman , philanthropist , Territorial Army general and hereditary peer . He was the son of Robert George Grosvenor , 5th Duke of Westminster and Viola Grosvenor . He was Chairman of the property company Grosvenor Group . He is succeeded by his son , Hugh Grosvenor , 7th Duke of Westminster .",
        "Question": "how much money did the duke of the world &#x27;s richest person die ?",
        "Scores": {
          "Fluency": 0,
          "Relevance": 2,
          "Answerability": 3,
          "Complexity": 0
        },
        "QuestionType": "How",
        "Type": "normal"
      },
      {
        "Model": "RNN",
        "Paragraph": "Orange Is the New Black ( sometimes abbreviated to OITNB ) is an American comedy-drama web television series created by Jenji Kohan for Netflix . The series is based on Piper Kerman &#x27;s memoir , &quot;&quot; ( 2010 ) , about her experiences at <u><b>FCI Danbury</b></u> , a minimum-security federal prison . &quot;Orange Is the New Black&quot; premiered on July 11 , 2013 on the streaming service Netflix . In February 2016 , the series was renewed for a fifth , sixth , and seventh season . The fifth season was released on June 9 , 2017 . The series is produced by Tilted Productions in association with Lionsgate Television . Annie Golden ( born October 19 , 1951 ) is an American actress and singer . She is best known for portraying mute Norma Romano in Orange Is the New Black since 2013 .",
        "Question": "which american actress and singer is best known for portraying [UNK] norma romano in orange , the new black since 2013 ?",
        "Scores": {
          "Fluency": 6,
          "Relevance": 6,
          "Answerability": 6,
          "Complexity": 6
        },
        "QuestionType": "Which",
        "Type": "normal"
      },
      {
        "Model": "RNN",
        "Paragraph": "Robert Allen Iger ( ; born February 10 , 1951 ) is an American businessman who is chairman and chief executive officer ( CEO ) of The Walt Disney Company . Before Disney , Iger served as the president of ABC Television from 1994 to 1995 and the president and chief operating officer ( COO ) of Capital Cities/ABC , Inc. from 1995 until Disney &#x27;s acquisition of the company in 1996 . He was named president and COO of Disney in 2000 , and later succeeded Michael Eisner as CEO in 2005 , after a successful effort by Roy E. Disney to shake up the management of the company . As part of his yearly compensation , Iger earned $ 44.9 million in 2015 . Christine M. McCarthy is an American businesswoman and the chief financial officer ( CFO ) of The Walt Disney Company . McCarthy reports to chief executive officer ( CEO ) <u><b>Robert A. Iger</b></u> .",
        "Question": "which american businessman and the chief executive officer is the president and chief executive officer of the walt disney company ?",
        "Scores": {
          "Fluency": 6,
          "Relevance": 6,
          "Answerability": 6,
          "Complexity": 6
        },
        "QuestionType": "Which",
        "Type": "repeat"
      },
      {
        "Model": "RNN",
        "Paragraph": "&quot;The Simpsons Spin-Off Showcase&quot; is the twenty-fourth episode of the eighth season of &quot;The Simpsons&quot; . It originally aired on the Fox network in the United States on May 11 , 1997 . The episode centers on fictional pilot episodes of non-existent television series derived from &quot;The Simpsons&quot; , and is a parody of the tendency of networks to spin off characters from a hit series . As such it includes references to many different TV series . The first fictional spin-off is &quot;Chief Wiggum P.I . &quot;, a cop-drama featuring Chief Wiggum and Seymour Skinner . The second is &quot;The Love-matic Grampa&quot; , a sitcom featuring Moe Szyslak who receives dating advice from Abraham Simpson , whose ghost is possessing a love testing machine . The final segment is &quot;The Simpson Family Smile-Time Variety Hour&quot; , a variety show featuring <u><b>the Simpson family</b></u> except for Lisa , who has been replaced . Troy McClure is a fictional character from the American animated sitcom &quot;The Simpsons&quot; . He was voiced by Phil Hartman and first appeared in the second season episode &quot;Homer vs. Lisa and the 8th Commandment&quot; . McClure is usually shown doing low-level work , such as hosting infomercials and educational films . He appears as the main character in &quot;A Fish Called Selma&quot; , in which he marries Selma Bouvier to aid his failing career and quash rumors about his personal life . McClure also &#x27;hosts &#x27; &quot;The Simpsons 138th Episode Spectacular&quot; and &quot;The Simpsons Spin-Off Showcase&quot; .",
        "Question": "what is the name of the simpson family [UNK] variety show featuring the simpson family [UNK] ?",
        "Scores": {
          "Fluency": 5,
          "Relevance": 5,
          "Answerability": 4,
          "Complexity": 4
        },
        "QuestionType": "What",
        "Type": "normal"
      },
      {
        "Model": "Semantic-Graph*",
        "Paragraph": "The evil clown is a subversion of the traditional comic clown character , in which the playful trope is instead rendered as disturbing through the use of horror elements and dark humor . The modern archetype of the evil clown was popularized by Stephen King &#x27;s 1986 novel &quot;It&quot; . The character can be seen as playing off the sense of unease felt by sufferers of coulrophobia . It is a 1986 horror novel by American author Stephen King . It was his 22nd book and 18th novel written under his own name . The story follows the experiences of <u><b>seven</b></u> children as they are terrorized by a being that exploits the fears and phobias of its victims to disguise itself while hunting its prey . &quot;It&quot; primarily appears in the form of a clown to attract its preferred prey of young children .",
        "Question": "the fictional archetype of the evil clown is a subversion of the traditional comic clown character that follows the experiences of seven and terrorized of seven of seven and phobias of prey what ?",
        "Scores": {
          "Fluency": 0,
          "Relevance": 3,
          "Answerability": 4,
          "Complexity": 1
        },
        "QuestionType": "What",
        "Type": "normal"
      },
      {
        "Model": "Our model-1",
        "Paragraph": "The evil clown is a subversion of the traditional comic clown character , in which the playful trope is instead rendered as disturbing through the use of horror elements and dark humor . The modern archetype of the evil clown was popularized by Stephen King &#x27;s 1986 novel &quot;It&quot; . The character can be seen as playing off the sense of unease felt by sufferers of coulrophobia . It is a 1986 horror novel by American author Stephen King . It was his 22nd book and 18th novel written under his own name . The story follows the experiences of <u><b>seven</b></u> children as they are terrorized by a being that exploits the fears and phobias of its victims to disguise itself while hunting its prey . &quot;It&quot; primarily appears in the form of a clown to attract its preferred prey of young children .",
        "Question": "the evil clown is a [UNK] of the traditional comic clown character in which 1986 novel by stephen king &#x27;s 1986 novel &quot;it&quot; ?",
        "Scores": {
          "Fluency": 1,
          "Relevance": 2,
          "Answerability": 4,
          "Complexity": 1
        },
        "QuestionType": "Which",
        "Type": "repeat"
      },
      {
        "Model": "Semantic-Graph*",
        "Paragraph": "The evil clown is a subversion of the traditional comic clown character , in which the playful trope is instead rendered as disturbing through the use of horror elements and dark humor . The modern archetype of the evil clown was popularized by Stephen King &#x27;s 1986 novel &quot;It&quot; . The character can be seen as playing off the sense of unease felt by sufferers of coulrophobia . It is a 1986 horror novel by American author Stephen King . It was his 22nd book and 18th novel written under his own name . The story follows the experiences of <u><b>seven</b></u> children as they are terrorized by a being that exploits the fears and phobias of its victims to disguise itself while hunting its prey . &quot;It&quot; primarily appears in the form of a clown to attract its preferred prey of young children .",
        "Question": "the fictional archetype of the evil clown is a subversion of the traditional comic clown character that follows the experiences of seven and terrorized of seven of seven and phobias of prey what ?",
        "Scores": {
          "Fluency": 0,
          "Relevance": 2,
          "Answerability": 4,
          "Complexity": 0
        },
        "QuestionType": "What",
        "Type": "repeat"
      },
      {
        "Model": "Gold",
        "Paragraph": "The evil clown is a subversion of the traditional comic clown character , in which the playful trope is instead rendered as disturbing through the use of horror elements and dark humor . The modern archetype of the evil clown was popularized by Stephen King &#x27;s 1986 novel &quot;It&quot; . The character can be seen as playing off the sense of unease felt by sufferers of coulrophobia . It is a 1986 horror novel by American author Stephen King . It was his 22nd book and 18th novel written under his own name . The story follows the experiences of <u><b>seven</b></u> children as they are terrorized by a being that exploits the fears and phobias of its victims to disguise itself while hunting its prey . &quot;It&quot; primarily appears in the form of a clown to attract its preferred prey of young children .",
        "Question": "The evil clown is a subversion of the traditional comic clown character with the modern archetype popularised by a book that follows the experiences of how many children ?",
        "Scores": {
          "Fluency": 4,
          "Relevance": 4,
          "Answerability": 4,
          "Complexity": 2
        },
        "QuestionType": "How",
        "Type": "normal"
      },
      {
        "Model": "Our model-1",
        "Paragraph": "<u><b>Pyotr Ilyich Tchaikovsky</b></u> ( ; Russian : \u041f\u0451\u0442\u0440 \u0418\u043b\u044c\u0438\u0301\u0447 \u0427\u0430\u0439\u043a\u043e\u0301\u0432\u0441\u043a\u0438\u0439 ; 25 April/7 May 1840 \u2013 25 October/6 November 1893 ) , often anglicized as Peter Ilich Tchaikovsky , was a Russian composer of the romantic period , some of whose works are among the most popular music in the classical repertoire . He was the first Russian composer whose music made a lasting impression internationally , bolstered by his appearances as a guest conductor in Europe and the United States . Tchaikovsky was honored in 1884 , by Emperor Alexander III , and awarded a lifetime pension . Mavra is a one-act opera buffa composed by Igor Stravinsky , and one of the earliest works of Stravinsky &#x27;s &#x27;neo-classical &#x27; period . The libretto of the opera , by Boris Kochno , is based on Alexander Pushkin &#x27;s &quot;The Little House in Kolomna&quot; . Mavra is about 25 minutes long , and features two arias , a duet , and a quartet performed by its cast of four characters . The opera has been characterised as both an homage to Russian writers , and a satire of bourgeois manners and the &quot;Romeo and Juliet&quot; subgenre of romance . Philip Truman has also described the music as satirising 19th-century comic opera . The dedication on the score is to the memory of Pushkin , Glinka and <u><b>Pyotr Ilyich Tchaikovsky</b></u> .",
        "Question": "what is the name of the russian composer whose music made a lasting [UNK] internationally ?",
        "Scores": {
          "Fluency": 6,
          "Relevance": 6,
          "Answerability": 6,
          "Complexity": 4
        },
        "QuestionType": "What",
        "Type": "normal"
      },
      {
        "Model": "Our model-1",
        "Paragraph": "The evil clown is a subversion of the traditional comic clown character , in which the playful trope is instead rendered as disturbing through the use of horror elements and dark humor . The modern archetype of the evil clown was popularized by Stephen King &#x27;s 1986 novel &quot;It&quot; . The character can be seen as playing off the sense of unease felt by sufferers of coulrophobia . It is a 1986 horror novel by American author Stephen King . It was his 22nd book and 18th novel written under his own name . The story follows the experiences of <u><b>seven</b></u> children as they are terrorized by a being that exploits the fears and phobias of its victims to disguise itself while hunting its prey . &quot;It&quot; primarily appears in the form of a clown to attract its preferred prey of young children .",
        "Question": "the evil clown is a [UNK] of the traditional comic clown character in which 1986 novel by stephen king &#x27;s 1986 novel &quot;it&quot; ?",
        "Scores": {
          "Fluency": 0,
          "Relevance": 2,
          "Answerability": 5,
          "Complexity": 2
        },
        "QuestionType": "Which",
        "Type": "normal"
      },
      {
        "Model": "Semantic-Graph",
        "Paragraph": "The evil clown is a subversion of the traditional comic clown character , in which the playful trope is instead rendered as disturbing through the use of horror elements and dark humor . The modern archetype of the evil clown was popularized by Stephen King &#x27;s 1986 novel &quot;It&quot; . The character can be seen as playing off the sense of unease felt by sufferers of coulrophobia . It is a 1986 horror novel by American author Stephen King . It was his 22nd book and 18th novel written under his own name . The story follows the experiences of <u><b>seven</b></u> children as they are terrorized by a being that exploits the fears and phobias of its victims to disguise itself while hunting its prey . &quot;It&quot; primarily appears in the form of a clown to attract its preferred prey of young children .",
        "Question": "what is the name of the main characters of the modern archetype of the evil clown that follows the experiences of seven , seven , terrorized prey and phobias of seven ?",
        "Scores": {
          "Fluency": 6,
          "Relevance": 4,
          "Answerability": 2,
          "Complexity": 3
        },
        "QuestionType": "What",
        "Type": "normal"
      },
      {
        "Model": "GPT-2",
        "Paragraph": "The evil clown is a subversion of the traditional comic clown character , in which the playful trope is instead rendered as disturbing through the use of horror elements and dark humor . The modern archetype of the evil clown was popularized by Stephen King &#x27;s 1986 novel &quot;It&quot; . The character can be seen as playing off the sense of unease felt by sufferers of coulrophobia . It is a 1986 horror novel by American author Stephen King . It was his 22nd book and 18th novel written under his own name . The story follows the experiences of <u><b>seven</b></u> children as they are terrorized by a being that exploits the fears and phobias of its victims to disguise itself while hunting its prey . &quot;It&quot; primarily appears in the form of a clown to attract its preferred prey of young children .",
        "Question": "How many children are terrorized by a being that the DC Comics based an article about entitled, wa",
        "Scores": {
          "Fluency": 6,
          "Relevance": 6,
          "Answerability": 6,
          "Complexity": 5
        },
        "QuestionType": "How",
        "Type": "normal"
      }
    ]
  },
  {
    "AssignmentId": "33C7UALJVODAPCSKL3CDQAHA7XZ18O",
    "WorkerId": "AR6F6OMHBAKMQ",
    "MturkData": [
      {
        "Model": "RNN",
        "Paragraph": "<u><b>Hessians</b></u> were the 18th century German auxiliaries contracted for military service by the British government . They took their name from the German state of Hesse-Kassel . The British hired Hessian troops for combat duty in several eighteenth century conflicts , but they are most widely associated with combat operations in the American Revolutionary War ( 1775\u20131783 ) . Count Carl Emil Ulrich von Donop ( January 1 , 1732 \u2013 October 25 , 1777 ) was a Hessian colonel who fought in the American Revolutionary War .",
        "Question": "what was the name of the man who fought in the american revolutionary war ?",
        "Scores": {
          "Fluency": 4,
          "Relevance": 6,
          "Answerability": 3,
          "Complexity": 6
        },
        "QuestionType": "What",
        "Type": "repeat"
      },
      {
        "Model": "Our model-1",
        "Paragraph": "Warcraft ( alternatively known as Warcraft : The Beginning ) is a 2016 American action fantasy film directed by Duncan Jones and written by Jones , Charles Leavitt , and Chris Metzen . It is based on the video game series of the same name and the novels set in the world of <u><b>Azeroth</b></u> . The film stars Travis Fimmel , Paula Patton , Ben Foster , Dominic Cooper , Toby Kebbell , Ben Schnetzer , Robert Kazinsky , Clancy Brown , and Daniel Wu . The film portrays the initial encounters between the humans and the orcs and takes place in a variety of locations established in the video game series . Tobias Alistair Patrick &quot;Toby&quot; Kebbell ( born 9 July 1982 ) is an English stage and film actor . He is known for his roles in films such as &quot;Dead Man &#x27;s Shoes&quot; ( 2004 ) , &quot;RocknRolla&quot; ( 2008 ) , &quot;&quot; ( 2010 ) , &quot;War Horse&quot; ( 2011 ) , &quot;Wrath of the Titans&quot; ( 2012 ) , &quot;Dawn of the Planet of the Apes&quot; ( 2014 ) , &quot;Fantastic Four&quot; ( 2015 ) , &quot;Warcraft&quot; ( 2016 ) , &quot;A Monster Calls&quot; ( 2016 ) , and &quot;Gold&quot; ( 2016 ) . He is also known for his work in the &quot;Black Mirror&quot; episode , &quot;The Entire History of You&quot; .",
        "Question": "what is the english translation of the name of the role of the man who directed &quot;warhammer&quot; in 2016 ?",
        "Scores": {
          "Fluency": 4,
          "Relevance": 0,
          "Answerability": 0,
          "Complexity": 6
        },
        "QuestionType": "What",
        "Type": "normal"
      },
      {
        "Model": "GPT-2",
        "Paragraph": "Robert Mark &quot;Rob&quot; Marciano ( born June 25 , 1968 ) is an American journalist and meteorologist who is currently employed by ABC News . Marciano is ABC &#x27;s , and currently provides forecasts for the weekend editions of &quot;Good Morning America&quot; , a position Ginger Zee vacated when she was chosen to succeed Champion on the daily editions of &quot;GMA&quot; . <u><b>Kait Parker</b></u> is an atmospheric scientist who currently works for weather.com and The Weather Channel app . She can also occasionally be seen on &quot;Good Morning America&quot; where she fills-in for meteorologist Rob Marciano on weekends . . Prior to her role with weather.com , she was an on-camera meteorologist and host of America &#x27;s Morning Headquarters Weekend Edition alongside Reynolds Wolf . She left The Weather Channel television network in early 2016 .",
        "Question": "Who is a meteorologist who is ABC&#x27;s,, and currently provides forecasts for the weekend edition",
        "Scores": {
          "Fluency": 4,
          "Relevance": 6,
          "Answerability": 6,
          "Complexity": 6
        },
        "QuestionType": "Who",
        "Type": "normal"
      },
      {
        "Model": "Semantic-Graph*",
        "Paragraph": "Robert Mark &quot;Rob&quot; Marciano ( born June 25 , 1968 ) is an American journalist and meteorologist who is currently employed by ABC News . Marciano is ABC &#x27;s , and currently provides forecasts for the weekend editions of &quot;Good Morning America&quot; , a position Ginger Zee vacated when she was chosen to succeed Champion on the daily editions of &quot;GMA&quot; . <u><b>Kait Parker</b></u> is an atmospheric scientist who currently works for weather.com and The Weather Channel app . She can also occasionally be seen on &quot;Good Morning America&quot; where she fills-in for meteorologist Rob Marciano on weekends . . Prior to her role with weather.com , she was an on-camera meteorologist and host of America &#x27;s Morning Headquarters Weekend Edition alongside Reynolds Wolf . She left The Weather Channel television network in early 2016 .",
        "Question": "what is the name of the main character of the scientist who [UNK] ?",
        "Scores": {
          "Fluency": 0,
          "Relevance": 0,
          "Answerability": 0,
          "Complexity": 6
        },
        "QuestionType": "What",
        "Type": "normal"
      },
      {
        "Model": "Gold",
        "Paragraph": "<u><b>Hessians</b></u> were the 18th century German auxiliaries contracted for military service by the British government . They took their name from the German state of Hesse-Kassel . The British hired Hessian troops for combat duty in several eighteenth century conflicts , but they are most widely associated with combat operations in the American Revolutionary War ( 1775\u20131783 ) . Count Carl Emil Ulrich von Donop ( January 1 , 1732 \u2013 October 25 , 1777 ) was a Hessian colonel who fought in the American Revolutionary War .",
        "Question": "Carl von Donop was a colonel of which German auxiliaries ?",
        "Scores": {
          "Fluency": 6,
          "Relevance": 6,
          "Answerability": 6,
          "Complexity": 0
        },
        "QuestionType": "Which",
        "Type": "normal"
      },
      {
        "Model": "RNN",
        "Paragraph": "Robert Mark &quot;Rob&quot; Marciano ( born June 25 , 1968 ) is an American journalist and meteorologist who is currently employed by ABC News . Marciano is ABC &#x27;s , and currently provides forecasts for the weekend editions of &quot;Good Morning America&quot; , a position Ginger Zee vacated when she was chosen to succeed Champion on the daily editions of &quot;GMA&quot; . <u><b>Kait Parker</b></u> is an atmospheric scientist who currently works for weather.com and The Weather Channel app . She can also occasionally be seen on &quot;Good Morning America&quot; where she fills-in for meteorologist Rob Marciano on weekends . . Prior to her role with weather.com , she was an on-camera meteorologist and host of America &#x27;s Morning Headquarters Weekend Edition alongside Reynolds Wolf . She left The Weather Channel television network in early 2016 .",
        "Question": "what is the name of the atmospheric scientist who currently works for [UNK] and the weather channel ?",
        "Scores": {
          "Fluency": 4,
          "Relevance": 4,
          "Answerability": 0,
          "Complexity": 6
        },
        "QuestionType": "What",
        "Type": "normal"
      },
      {
        "Model": "Our model-1",
        "Paragraph": "Robert Mark &quot;Rob&quot; Marciano ( born June 25 , 1968 ) is an American journalist and meteorologist who is currently employed by ABC News . Marciano is ABC &#x27;s , and currently provides forecasts for the weekend editions of &quot;Good Morning America&quot; , a position Ginger Zee vacated when she was chosen to succeed Champion on the daily editions of &quot;GMA&quot; . <u><b>Kait Parker</b></u> is an atmospheric scientist who currently works for weather.com and The Weather Channel app . She can also occasionally be seen on &quot;Good Morning America&quot; where she fills-in for meteorologist Rob Marciano on weekends . . Prior to her role with weather.com , she was an on-camera meteorologist and host of America &#x27;s Morning Headquarters Weekend Edition alongside Reynolds Wolf . She left The Weather Channel television network in early 2016 .",
        "Question": "what is the name of this atmospheric scientist , who can also occasionally be seen on &quot;good morning america&quot; and &quot;good morning america&quot; ?",
        "Scores": {
          "Fluency": 6,
          "Relevance": 6,
          "Answerability": 6,
          "Complexity": 6
        },
        "QuestionType": "What",
        "Type": "repeat"
      },
      {
        "Model": "Our model-1",
        "Paragraph": "A Painkiller is a rum cocktail trademarked by Pusser &#x27;s Rum Ltd , their signature drink . It is often associated with Tiki establishments . The Painkiller is a blend of Pusser &#x27;s rum with 4 parts pineapple juice , 1 part cream of coconut and 1 part orange juice , well shaken and served over the rocks with a generous amount of fresh nutmeg on top . It may be made with either two , three or four ounces of Pusser &#x27;s dark rum . A &quot;fizz&quot; is a mixed drink variation on the older sours family of cocktail . Its defining features are an acidic juice ( such as lemon or lime ) and carbonated water .",
        "Question": "are painkiller and painkiller both types of alcohol ?",
        "Scores": {
          "Fluency": 0,
          "Relevance": 0,
          "Answerability": 0,
          "Complexity": 0
        },
        "QuestionType": "Other",
        "Type": "normal"
      },
      {
        "Model": "Our model-2",
        "Paragraph": "Robert Mark &quot;Rob&quot; Marciano ( born June 25 , 1968 ) is an American journalist and meteorologist who is currently employed by ABC News . Marciano is ABC &#x27;s , and currently provides forecasts for the weekend editions of &quot;Good Morning America&quot; , a position Ginger Zee vacated when she was chosen to succeed Champion on the daily editions of &quot;GMA&quot; . <u><b>Kait Parker</b></u> is an atmospheric scientist who currently works for weather.com and The Weather Channel app . She can also occasionally be seen on &quot;Good Morning America&quot; where she fills-in for meteorologist Rob Marciano on weekends . . Prior to her role with weather.com , she was an on-camera meteorologist and host of America &#x27;s Morning Headquarters Weekend Edition alongside Reynolds Wolf . She left The Weather Channel television network in early 2016 .",
        "Question": "what is the name of the atmospheric scientist who currently works for the weather channel that is also a position for the daily editions of &quot;good morning america&quot; ?",
        "Scores": {
          "Fluency": 1,
          "Relevance": 3,
          "Answerability": 0,
          "Complexity": 0
        },
        "QuestionType": "What",
        "Type": "normal"
      },
      {
        "Model": "Gold",
        "Paragraph": "Robert Mark &quot;Rob&quot; Marciano ( born June 25 , 1968 ) is an American journalist and meteorologist who is currently employed by ABC News . Marciano is ABC &#x27;s , and currently provides forecasts for the weekend editions of &quot;Good Morning America&quot; , a position Ginger Zee vacated when she was chosen to succeed Champion on the daily editions of &quot;GMA&quot; . <u><b>Kait Parker</b></u> is an atmospheric scientist who currently works for weather.com and The Weather Channel app . She can also occasionally be seen on &quot;Good Morning America&quot; where she fills-in for meteorologist Rob Marciano on weekends . . Prior to her role with weather.com , she was an on-camera meteorologist and host of America &#x27;s Morning Headquarters Weekend Edition alongside Reynolds Wolf . She left The Weather Channel television network in early 2016 .",
        "Question": "Who fills in occasionally for the meteorologist who replaced Ginger Zee ?",
        "Scores": {
          "Fluency": 6,
          "Relevance": 6,
          "Answerability": 6,
          "Complexity": 6
        },
        "QuestionType": "Who",
        "Type": "normal"
      },
      {
        "Model": "Gold",
        "Paragraph": "<u><b>Hessians</b></u> were the 18th century German auxiliaries contracted for military service by the British government . They took their name from the German state of Hesse-Kassel . The British hired Hessian troops for combat duty in several eighteenth century conflicts , but they are most widely associated with combat operations in the American Revolutionary War ( 1775\u20131783 ) . Count Carl Emil Ulrich von Donop ( January 1 , 1732 \u2013 October 25 , 1777 ) was a Hessian colonel who fought in the American Revolutionary War .",
        "Question": "Carl von Donop was a colonel of which German auxiliaries ?",
        "Scores": {
          "Fluency": 6,
          "Relevance": 6,
          "Answerability": 6,
          "Complexity": 6
        },
        "QuestionType": "Which",
        "Type": "repeat"
      },
      {
        "Model": "Semantic-Graph",
        "Paragraph": "Robert Mark &quot;Rob&quot; Marciano ( born June 25 , 1968 ) is an American journalist and meteorologist who is currently employed by ABC News . Marciano is ABC &#x27;s , and currently provides forecasts for the weekend editions of &quot;Good Morning America&quot; , a position Ginger Zee vacated when she was chosen to succeed Champion on the daily editions of &quot;GMA&quot; . <u><b>Kait Parker</b></u> is an atmospheric scientist who currently works for weather.com and The Weather Channel app . She can also occasionally be seen on &quot;Good Morning America&quot; where she fills-in for meteorologist Rob Marciano on weekends . . Prior to her role with weather.com , she was an on-camera meteorologist and host of America &#x27;s Morning Headquarters Weekend Edition alongside Reynolds Wolf . She left The Weather Channel television network in early 2016 .",
        "Question": "what is the name of the research scientist who in the television series that is also seen on &quot; good morning america &quot; and is also referred to as a role in the &quot; gma &quot; ?",
        "Scores": {
          "Fluency": 0,
          "Relevance": 1,
          "Answerability": 6,
          "Complexity": 6
        },
        "QuestionType": "What",
        "Type": "normal"
      },
      {
        "Model": "Our model-1",
        "Paragraph": "Robert Mark &quot;Rob&quot; Marciano ( born June 25 , 1968 ) is an American journalist and meteorologist who is currently employed by ABC News . Marciano is ABC &#x27;s , and currently provides forecasts for the weekend editions of &quot;Good Morning America&quot; , a position Ginger Zee vacated when she was chosen to succeed Champion on the daily editions of &quot;GMA&quot; . <u><b>Kait Parker</b></u> is an atmospheric scientist who currently works for weather.com and The Weather Channel app . She can also occasionally be seen on &quot;Good Morning America&quot; where she fills-in for meteorologist Rob Marciano on weekends . . Prior to her role with weather.com , she was an on-camera meteorologist and host of America &#x27;s Morning Headquarters Weekend Edition alongside Reynolds Wolf . She left The Weather Channel television network in early 2016 .",
        "Question": "what is the name of this atmospheric scientist , who can also occasionally be seen on &quot;good morning america&quot; and &quot;good morning america&quot; ?",
        "Scores": {
          "Fluency": 5,
          "Relevance": 6,
          "Answerability": 6,
          "Complexity": 6
        },
        "QuestionType": "What",
        "Type": "normal"
      },
      {
        "Model": "Gold",
        "Paragraph": "Robert Mark &quot;Rob&quot; Marciano ( born June 25 , 1968 ) is an American journalist and meteorologist who is currently employed by ABC News . Marciano is ABC &#x27;s , and currently provides forecasts for the weekend editions of &quot;Good Morning America&quot; , a position Ginger Zee vacated when she was chosen to succeed Champion on the daily editions of &quot;GMA&quot; . <u><b>Kait Parker</b></u> is an atmospheric scientist who currently works for weather.com and The Weather Channel app . She can also occasionally be seen on &quot;Good Morning America&quot; where she fills-in for meteorologist Rob Marciano on weekends . . Prior to her role with weather.com , she was an on-camera meteorologist and host of America &#x27;s Morning Headquarters Weekend Edition alongside Reynolds Wolf . She left The Weather Channel television network in early 2016 .",
        "Question": "Who fills in occasionally for the meteorologist who replaced Ginger Zee ?",
        "Scores": {
          "Fluency": 6,
          "Relevance": 6,
          "Answerability": 6,
          "Complexity": 6
        },
        "QuestionType": "Who",
        "Type": "repeat"
      },
      {
        "Model": "Semantic-Graph",
        "Paragraph": "Arthur <u><b>Neville Chamberlain</b></u> , ( ; 18 March 1869 \u2013 9 November 1940 ) was a British Conservative politician who served as Prime Minister of the United Kingdom from May 1937 to May 1940 . Chamberlain is best known for his appeasement foreign policy , and in particular for his signing of the Munich Agreement in 1938 , conceding the German-speaking Sudetenland region of Czechoslovakia to Germany . However , when Adolf Hitler later invaded Poland , the UK declared war on Germany on 3 September 1939 , and Chamberlain led Britain through the first eight months of World War II . Gunnersbury Park is a park between Acton , Brentford , Chiswick and Ealing , West London , England . Purchased for the nation from the Rothschild family , it was opened to the public by <u><b>Neville Chamberlain</b></u> , then Minister of Health , on 21 May 1926 . The park is currently jointly managed by Ealing and Hounslow borough councils .",
        "Question": "what position did the man who opened gunnersbury park open ?",
        "Scores": {
          "Fluency": 0,
          "Relevance": 6,
          "Answerability": 6,
          "Complexity": 6
        },
        "QuestionType": "What",
        "Type": "normal"
      }
    ]
  },
  {
    "AssignmentId": "33CID5710781EMQI2WZ0J8IDPHT3LL",
    "WorkerId": "A2EK1HDV4I4GSK",
    "MturkData": [
      {
        "Model": "Our model-2",
        "Paragraph": "Keld Tande Bordinggard ( born November 22 , 1962 ) is a Danish former football ( soccer ) player . He was the head coach of the Danish national under-21 team from July 2006 until the U21 European Championship in June 2011 . As a player , he most notably played professionally for Danish clubs <u><b>Odense Boldklub</b></u> and Silkeborg IF , both with whom he won the Danish football championship . Keld Bordinggaard played four games for the Danish national team from 1983 to 1990 . <u><b>Odense Boldklub</b></u> ( also known as Odense BK or the more commonly used OB ) is a Danish professional football club based in the city Odense . The club has won three Danish championships and five Danish Cup trophies . OB play in the Danish Superliga and their home field is EWII Park in Odense on Funen . OB &#x27;s clubhouse is located in \u00c5dalen near Odense River .",
        "Question": "which danish professional football club won three danish championships and five danish cup trophies in denmark ?",
        "Scores": {
          "Fluency": 6,
          "Relevance": 6,
          "Answerability": 6,
          "Complexity": 6
        },
        "QuestionType": "Which",
        "Type": "repeat"
      },
      {
        "Model": "Semantic-Graph",
        "Paragraph": "Keld Tande Bordinggard ( born November 22 , 1962 ) is a Danish former football ( soccer ) player . He was the head coach of the Danish national under-21 team from July 2006 until the U21 European Championship in June 2011 . As a player , he most notably played professionally for Danish clubs <u><b>Odense Boldklub</b></u> and Silkeborg IF , both with whom he won the Danish football championship . Keld Bordinggaard played four games for the Danish national team from 1983 to 1990 . <u><b>Odense Boldklub</b></u> ( also known as Odense BK or the more commonly used OB ) is a Danish professional football club based in the city Odense . The club has won three Danish championships and five Danish Cup trophies . OB play in the Danish Superliga and their home field is EWII Park in Odense on Funen . OB &#x27;s clubhouse is located in \u00c5dalen near Odense River .",
        "Question": "keld bordinggaard played for which danish professional football club ?",
        "Scores": {
          "Fluency": 6,
          "Relevance": 5,
          "Answerability": 6,
          "Complexity": 6
        },
        "QuestionType": "Which",
        "Type": "normal"
      },
      {
        "Model": "GPT-2",
        "Paragraph": "Keld Tande Bordinggard ( born November 22 , 1962 ) is a Danish former football ( soccer ) player . He was the head coach of the Danish national under-21 team from July 2006 until the U21 European Championship in June 2011 . As a player , he most notably played professionally for Danish clubs <u><b>Odense Boldklub</b></u> and Silkeborg IF , both with whom he won the Danish football championship . Keld Bordinggaard played four games for the Danish national team from 1983 to 1990 . <u><b>Odense Boldklub</b></u> ( also known as Odense BK or the more commonly used OB ) is a Danish professional football club based in the city Odense . The club has won three Danish championships and five Danish Cup trophies . OB play in the Danish Superliga and their home field is EWII Park in Odense on Funen . OB &#x27;s clubhouse is located in \u00c5dalen near Odense River .",
        "Question": "Keld Bordinggaard&#x27;s most notably played professionally for which Danish club, based in the cit",
        "Scores": {
          "Fluency": 0,
          "Relevance": 3,
          "Answerability": 0,
          "Complexity": 1
        },
        "QuestionType": "Which",
        "Type": "normal"
      },
      {
        "Model": "GPT-2",
        "Paragraph": "VIVA Media GmbH ( until 2004 &quot;VIVA Media AG&quot; ) is a music television network originating from Germany . It was founded for broadcast of VIVA Germany as VIVA Media AG in 1993 and has been owned by their original concurrent Viacom , the parent company of MTV , since 2004 . Viva channels exist in some European countries ; the first spin-offs were launched in Poland and Switzerland in 2000 . A <u><b>Gesellschaft mit beschr\u00e4nkter Haftung</b></u> ( ] , abbreviated GmbH ] and also GesmbH in Austria ) is a type of legal entity very common in Germany , Austria , Switzerland ( where it is equivalent to a S.\u00e0 r.l . ) and Liechtenstein . In the United States , the equivalent type of entity is the limited liability company ( LLC ) . The name of the GmbH form emphasizes the fact that the owners ( &quot;Gesellschafter&quot; , also known as members ) of the entity are not personally liable for the company &#x27;s debts . &quot;GmbH&quot; s are considered legal persons under German and Austrian law . Other variations include mbH ( used when the term &quot;Gesellschaft&quot; is part of the company name itself ) , and gGmbH ( &quot;gemeinn\u00fctzige&quot; GmbH ) for non-profit companies .",
        "Question": "VIVA Media GmbH is a music television network that is similar to what country in German",
        "Scores": {
          "Fluency": 6,
          "Relevance": 5,
          "Answerability": 6,
          "Complexity": 6
        },
        "QuestionType": "What",
        "Type": "normal"
      },
      {
        "Model": "Gold",
        "Paragraph": "Keld Tande Bordinggard ( born November 22 , 1962 ) is a Danish former football ( soccer ) player . He was the head coach of the Danish national under-21 team from July 2006 until the U21 European Championship in June 2011 . As a player , he most notably played professionally for Danish clubs <u><b>Odense Boldklub</b></u> and Silkeborg IF , both with whom he won the Danish football championship . Keld Bordinggaard played four games for the Danish national team from 1983 to 1990 . <u><b>Odense Boldklub</b></u> ( also known as Odense BK or the more commonly used OB ) is a Danish professional football club based in the city Odense . The club has won three Danish championships and five Danish Cup trophies . OB play in the Danish Superliga and their home field is EWII Park in Odense on Funen . OB &#x27;s clubhouse is located in \u00c5dalen near Odense River .",
        "Question": "Which Danish professional football club that won three Danish championships and five Danish Cup trophies did Keld Bordinggaard play for ?",
        "Scores": {
          "Fluency": 6,
          "Relevance": 6,
          "Answerability": 6,
          "Complexity": 5
        },
        "QuestionType": "Which",
        "Type": "normal"
      },
      {
        "Model": "Our model-2",
        "Paragraph": "Keld Tande Bordinggard ( born November 22 , 1962 ) is a Danish former football ( soccer ) player . He was the head coach of the Danish national under-21 team from July 2006 until the U21 European Championship in June 2011 . As a player , he most notably played professionally for Danish clubs <u><b>Odense Boldklub</b></u> and Silkeborg IF , both with whom he won the Danish football championship . Keld Bordinggaard played four games for the Danish national team from 1983 to 1990 . <u><b>Odense Boldklub</b></u> ( also known as Odense BK or the more commonly used OB ) is a Danish professional football club based in the city Odense . The club has won three Danish championships and five Danish Cup trophies . OB play in the Danish Superliga and their home field is EWII Park in Odense on Funen . OB &#x27;s clubhouse is located in \u00c5dalen near Odense River .",
        "Question": "which danish professional football club won three danish championships and five danish cup trophies in denmark ?",
        "Scores": {
          "Fluency": 6,
          "Relevance": 6,
          "Answerability": 6,
          "Complexity": 6
        },
        "QuestionType": "Which",
        "Type": "normal"
      },
      {
        "Model": "Semantic-Graph",
        "Paragraph": "Richard Corey &quot;Big Hoss&quot; Harrison ( born April 27 , 1983 ) is an American businessman and reality television personality , known as a cast member of the History TV series &quot;Pawn Stars&quot; , which documents his work at the World Famous <u><b>Gold &amp; Silver Pawn Shop in Las Vegas</b></u> , which he co-owns with his father , Rick Harrison , and grandfather , Richard Benjamin Harrison . Pawnography is an American game show broadcast by History . Hosted by comedian Christopher Titus and featuring &quot;Pawn Stars&quot; personalities Rick Harrison , Corey Harrison and Austin &quot;Chumlee&quot; Russell as panelists , the series features contestants answering questions for a chance to win cash and items for sale from the Gold and Silver Pawn Shop ( where &quot;Pawn Stars&quot; is taped ) . The show premiered July 10 , 2014 , at 10 p.m . ET , following &quot;Pawn Stars&quot; .",
        "Question": "in what city did american businessman christopher titus star in the history tv series pawn stars ?",
        "Scores": {
          "Fluency": 6,
          "Relevance": 6,
          "Answerability": 6,
          "Complexity": 6
        },
        "QuestionType": "What",
        "Type": "normal"
      },
      {
        "Model": "Semantic-Graph",
        "Paragraph": "Richard Corey &quot;Big Hoss&quot; Harrison ( born April 27 , 1983 ) is an American businessman and reality television personality , known as a cast member of the History TV series &quot;Pawn Stars&quot; , which documents his work at the World Famous <u><b>Gold &amp; Silver Pawn Shop in Las Vegas</b></u> , which he co-owns with his father , Rick Harrison , and grandfather , Richard Benjamin Harrison . Pawnography is an American game show broadcast by History . Hosted by comedian Christopher Titus and featuring &quot;Pawn Stars&quot; personalities Rick Harrison , Corey Harrison and Austin &quot;Chumlee&quot; Russell as panelists , the series features contestants answering questions for a chance to win cash and items for sale from the Gold and Silver Pawn Shop ( where &quot;Pawn Stars&quot; is taped ) . The show premiered July 10 , 2014 , at 10 p.m . ET , following &quot;Pawn Stars&quot; .",
        "Question": "in what city did american businessman christopher titus star in the history tv series pawn stars ?",
        "Scores": {
          "Fluency": 6,
          "Relevance": 5,
          "Answerability": 6,
          "Complexity": 6
        },
        "QuestionType": "What",
        "Type": "repeat"
      },
      {
        "Model": "Semantic-Graph",
        "Paragraph": "The Back-to-Africa movement , also known as the <u><b>Colonization movement or Black Zionism</b></u> , originated in the United States in the 19th century . It encouraged those of African descent to return to the African homelands of their ancestors . This movement would eventually inspire other movements ranging from the Nation of Islam to the Rastafari movement , and proved to be popular among African-Americans . The Black Star Line ( 1919\u22121922 ) was a shipping line incorporated by Marcus Garvey , the organizer of the Universal Negro Improvement Association ( UNIA ) , and other members of the UNIA . The shipping line was created to facilitate the transportation of goods and eventually African Americans throughout the African global economy . It derived its name from the White Star Line , a line whose success Garvey felt he could duplicate . Black Star Line became a key part of Garvey &#x27;s contribution to the Back-to-Africa movement . It was one among many businesses which the UNIA originated , such as the Universal Printing House , Negro Factories Corporation , and the widely distributed and highly successful &quot;Negro World&quot; weekly newspaper .",
        "Question": "the black star line was a shipping line incorporated by a man that became a key during what movement ?",
        "Scores": {
          "Fluency": 6,
          "Relevance": 6,
          "Answerability": 6,
          "Complexity": 6
        },
        "QuestionType": "What",
        "Type": "normal"
      },
      {
        "Model": "Semantic-Graph*",
        "Paragraph": "Keld Tande Bordinggard ( born November 22 , 1962 ) is a Danish former football ( soccer ) player . He was the head coach of the Danish national under-21 team from July 2006 until the U21 European Championship in June 2011 . As a player , he most notably played professionally for Danish clubs <u><b>Odense Boldklub</b></u> and Silkeborg IF , both with whom he won the Danish football championship . Keld Bordinggaard played four games for the Danish national team from 1983 to 1990 . <u><b>Odense Boldklub</b></u> ( also known as Odense BK or the more commonly used OB ) is a Danish professional football club based in the city Odense . The club has won three Danish championships and five Danish Cup trophies . OB play in the Danish Superliga and their home field is EWII Park in Odense on Funen . OB &#x27;s clubhouse is located in \u00c5dalen near Odense River .",
        "Question": "what is the name of this danish professional football club that has won three danish championships and five danish cup trophies won the danish football championship as a player , keld bordinggaard ?",
        "Scores": {
          "Fluency": 6,
          "Relevance": 6,
          "Answerability": 6,
          "Complexity": 6
        },
        "QuestionType": "What",
        "Type": "normal"
      },
      {
        "Model": "Our model-1",
        "Paragraph": "East Is East is a 1999 British comedy-drama film written by Ayub Khan-Din and directed by Damien O&#x27;Donnell . It is set in Salford , Lancashire , in 1971 , in a mixed-ethnicity British household headed by Pakistani father George ( Om Puri ) and an English mother , Ella ( Linda Bassett ) . Ben Keaton ( born 1956 ) is an Irish actor who appeared as Jeff Brannigan in ITV soap opera &quot;Emmerdale&quot; . He appeared in BBC &#x27;s &quot;Casualty&quot; playing the part of Spencer between 1999-2002 . He guest starred as Father Austin Purcell in &quot;Think Fast , Father Ted&quot; , an episode of the Channel 4 &#x27;s sitcom &quot;Father Ted&quot; . He had a small part in the British film &quot;East is East&quot; as <u><b>a priest</b></u> .",
        "Question": "what is the name of the 1999 british comedy-drama film written by the person who had a small part in the british film &quot;east&quot; as a priest ?",
        "Scores": {
          "Fluency": 5,
          "Relevance": 4,
          "Answerability": 6,
          "Complexity": 5
        },
        "QuestionType": "What",
        "Type": "normal"
      },
      {
        "Model": "Our model-2",
        "Paragraph": "Mesih Pasha or Misac Pasha ( died November 1501 ) was an Ottoman statesman of Byzantine Greek origin , being a nephew of the last Byzantine emperor , Constantine XI Palaiologos . He served as Kapudan Pasha of the Ottoman Navy and was Grand Vizier of the Ottoman Empire in 1501 . Constantine XI Dragases Palaiologos , Latinized as Palaeologus ( Greek : \u039a\u03c9\u03bd\u03c3\u03c4\u03b1\u03bd\u03c4\u1fd6\u03bd\u03bf\u03c2 \u0399\u0391 &#x27; \u0394\u03c1\u03b1\u03b3\u03ac\u03c3\u03b7\u03c2 \u03a0\u03b1\u03bb\u03b1\u03b9\u03bf\u03bb\u03cc\u03b3\u03bf\u03c2 , &quot;K\u014dnstantinos XI Dragas\u0113s Palaiologos&quot; , Serbian : \u041a\u043e\u043d\u0441\u0442\u0430\u043d\u0442\u0438\u043d XI \u0414\u0440\u0430\u0433\u0430\u0448 \u041f\u0430\u043b\u0435\u043e\u043b\u043e\u0433 , &quot;Konstantin XI Draga\u0161 Paleolog&quot; ; 8 February 1405 \u2013 29 May 1453 ) was the last reigning Byzantine Emperor , reigning as a member of the Palaiologos dynasty from <u><b>1449</b></u> to his death in battle at the fall of Constantinople . Following his death , he became a legendary figure in Greek folklore as the &quot;Marble Emperor&quot; who would awaken and recover the Empire and Constantinople from the Ottomans . His death marked the end of the Roman Empire , which had continued in the East for 977 years after the fall of the Western Roman Empire .",
        "Question": "when was the last reigning emperor emperor born who was a member of the reign of dionysius xi ?",
        "Scores": {
          "Fluency": 0,
          "Relevance": 0,
          "Answerability": 0,
          "Complexity": 2
        },
        "QuestionType": "When",
        "Type": "normal"
      },
      {
        "Model": "Our model-1",
        "Paragraph": "Keld Tande Bordinggard ( born November 22 , 1962 ) is a Danish former football ( soccer ) player . He was the head coach of the Danish national under-21 team from July 2006 until the U21 European Championship in June 2011 . As a player , he most notably played professionally for Danish clubs <u><b>Odense Boldklub</b></u> and Silkeborg IF , both with whom he won the Danish football championship . Keld Bordinggaard played four games for the Danish national team from 1983 to 1990 . <u><b>Odense Boldklub</b></u> ( also known as Odense BK or the more commonly used OB ) is a Danish professional football club based in the city Odense . The club has won three Danish championships and five Danish Cup trophies . OB play in the Danish Superliga and their home field is EWII Park in Odense on Funen . OB &#x27;s clubhouse is located in \u00c5dalen near Odense River .",
        "Question": "what club has won three danish championships and five danish cup trophies ? also known as odense [UNK] ?",
        "Scores": {
          "Fluency": 6,
          "Relevance": 6,
          "Answerability": 6,
          "Complexity": 6
        },
        "QuestionType": "What",
        "Type": "normal"
      },
      {
        "Model": "RNN",
        "Paragraph": "Keld Tande Bordinggard ( born November 22 , 1962 ) is a Danish former football ( soccer ) player . He was the head coach of the Danish national under-21 team from July 2006 until the U21 European Championship in June 2011 . As a player , he most notably played professionally for Danish clubs <u><b>Odense Boldklub</b></u> and Silkeborg IF , both with whom he won the Danish football championship . Keld Bordinggaard played four games for the Danish national team from 1983 to 1990 . <u><b>Odense Boldklub</b></u> ( also known as Odense BK or the more commonly used OB ) is a Danish professional football club based in the city Odense . The club has won three Danish championships and five Danish Cup trophies . OB play in the Danish Superliga and their home field is EWII Park in Odense on Funen . OB &#x27;s clubhouse is located in \u00c5dalen near Odense River .",
        "Question": "which danish professional football club based in the city [UNK] is played by [UNK] ?",
        "Scores": {
          "Fluency": 0,
          "Relevance": 0,
          "Answerability": 0,
          "Complexity": 2
        },
        "QuestionType": "Which",
        "Type": "normal"
      },
      {
        "Model": "Gold",
        "Paragraph": "Keld Tande Bordinggard ( born November 22 , 1962 ) is a Danish former football ( soccer ) player . He was the head coach of the Danish national under-21 team from July 2006 until the U21 European Championship in June 2011 . As a player , he most notably played professionally for Danish clubs <u><b>Odense Boldklub</b></u> and Silkeborg IF , both with whom he won the Danish football championship . Keld Bordinggaard played four games for the Danish national team from 1983 to 1990 . <u><b>Odense Boldklub</b></u> ( also known as Odense BK or the more commonly used OB ) is a Danish professional football club based in the city Odense . The club has won three Danish championships and five Danish Cup trophies . OB play in the Danish Superliga and their home field is EWII Park in Odense on Funen . OB &#x27;s clubhouse is located in \u00c5dalen near Odense River .",
        "Question": "Which Danish professional football club that won three Danish championships and five Danish Cup trophies did Keld Bordinggaard play for ?",
        "Scores": {
          "Fluency": 6,
          "Relevance": 5,
          "Answerability": 6,
          "Complexity": 5
        },
        "QuestionType": "Which",
        "Type": "repeat"
      }
    ]
  },
  {
    "AssignmentId": "33CUSNVVNQRS0CC5KOLS5K4IL3C88M",
    "WorkerId": "A37RWJCT353ZD5",
    "MturkData": [
      {
        "Model": "Our model-1",
        "Paragraph": "Rex Riot , born Nicholas Rex Valente , is an electronic music producer . He is known for his work with Nintendo , for their 2012 Wii U Campaign , and various work including a popular remix of Kanye West &#x27;s &quot;All of the Lights&quot; , which he produced with Infuze . He currently has releases under Play Me Records , Heavy Artillery Records , and an upcoming album scheduled for release in summer 2013 . &quot;All of the Lights&quot; is a song by American rapper Kanye West , as the fourth single from his fifth studio album , &quot;<u><b>My Beautiful Dark Twisted Fantasy</b></u>&quot; ( 2010 ) . It was produced by West and features additional vocals from several other recording artists , including John Legend , The-Dream , Elly Jackson , Alicia Keys , Fergie , Kid Cudi , Elton John , Drake , and Rihanna ; the latter is the only credited feature on the single .",
        "Question": "which song by american rapper kanye west was known for his work with nintendo ?",
        "Scores": {
          "Fluency": 1,
          "Relevance": 3,
          "Answerability": 3,
          "Complexity": 3
        },
        "QuestionType": "Which",
        "Type": "repeat"
      },
      {
        "Model": "RNN",
        "Paragraph": "Arundel Castle is a restored and remodelled medieval castle in Arundel , West Sussex , England . It was established by Roger de Montgomery on Christmas Day 1067 . Roger became the first to hold the earldom of Arundel by the graces of William the Conqueror . The castle was damaged in the English Civil War and then restored in the 18th and 19th centuries . The English Civil War ( 1642\u20131651 ) was a series of armed conflicts and political machinations between <u><b>Parliamentarians ( &quot;Roundheads&quot; ) and Royalists ( &quot;Cavaliers&quot; )</b></u> over , principally , the manner of England &#x27;s government . The first ( 1642\u20131646 ) and second ( 1648\u20131649 ) wars pitted the supporters of King Charles I against the supporters of the Long Parliament , while the third ( 1649\u20131651 ) saw fighting between supporters of King Charles II and supporters of the Rump Parliament . The war ended with the Parliamentarian victory at the Battle of Worcester on 3 September 1651 .",
        "Question": "what is the name of the english civil war and then restored in the 18th and 19th centuries ?",
        "Scores": {
          "Fluency": 0,
          "Relevance": 1,
          "Answerability": 1,
          "Complexity": 2
        },
        "QuestionType": "What",
        "Type": "normal"
      },
      {
        "Model": "Semantic-Graph",
        "Paragraph": "Cieli di Toscana ( Tuscan Skies ) is Andrea Bocelli &#x27;s eighth studio album , released in 2001 . Andrea Bocelli , ( ] ; born 22 September 1958 ) is an Italian classical crossover tenor , recording artist , and singer-songwriter . Born with poor eyesight , <u><b>Bocelli became completely blind at the age of 12</b></u> , following a football accident .",
        "Question": "what is the birth name of the person who released cieli di ?",
        "Scores": {
          "Fluency": 2,
          "Relevance": 3,
          "Answerability": 3,
          "Complexity": 3
        },
        "QuestionType": "What",
        "Type": "normal"
      },
      {
        "Model": "Semantic-Graph*",
        "Paragraph": "Cieli di Toscana ( Tuscan Skies ) is Andrea Bocelli &#x27;s eighth studio album , released in 2001 . Andrea Bocelli , ( ] ; born 22 September 1958 ) is an Italian classical crossover tenor , recording artist , and singer-songwriter . Born with poor eyesight , <u><b>Bocelli became completely blind at the age of 12</b></u> , following a football accident .",
        "Question": "the eighth studio album &quot; cieli di ( skies skies ) &quot; is a eighth studio album , released in 2001 , has been what ?",
        "Scores": {
          "Fluency": 0,
          "Relevance": 0,
          "Answerability": 0,
          "Complexity": 1
        },
        "QuestionType": "What",
        "Type": "normal"
      },
      {
        "Model": "GPT-2",
        "Paragraph": "Bill Pollack was a competitor in the early days of the post World War II California sports car culture . Starting his racing career in 1950 , he would go on to win the Pebble Beach in an Allard J2 that was owned by Tom Carstens &#x27; . Bill also won at other California venues of that time : Pebble Beach , Golden Gate Park , Reno , Torrey Pines , Stockton , Madera , Willow Springs , Palm Springs , and the Santa Barbara road races . He was a contemporary of Phil Hill , who went on to become the first and only U.S. born world grand prix champion . Philip Toll Hill Jr. ( April 20 , 1927 \u2013 August 28 , 2008 ) was an American automobile racer and the only <u><b>American-born</b></u> driver to win the Formula One World Drivers &#x27; Championship ( Mario Andretti , an Italian American driver , won the World Drivers &#x27; Championship in 1978 , but was not born in the United States ) . He also scored three wins at each of the 24 Hours of Le Mans and 12 Hours of Sebring sports car races .",
        "Question": "What is the nationality of the grand prix driver who was the father of Bill Pollack?",
        "Scores": {
          "Fluency": 5,
          "Relevance": 3,
          "Answerability": 5,
          "Complexity": 3
        },
        "QuestionType": "What",
        "Type": "normal"
      },
      {
        "Model": "Our model-2",
        "Paragraph": "Cieli di Toscana ( Tuscan Skies ) is Andrea Bocelli &#x27;s eighth studio album , released in 2001 . Andrea Bocelli , ( ] ; born 22 September 1958 ) is an Italian classical crossover tenor , recording artist , and singer-songwriter . Born with poor eyesight , <u><b>Bocelli became completely blind at the age of 12</b></u> , following a football accident .",
        "Question": "what is the name of the eighth studio album of the artist who was born with poor thier blind at the age of 12 , following a football accident in 2001 ?",
        "Scores": {
          "Fluency": 1,
          "Relevance": 3,
          "Answerability": 3,
          "Complexity": 3
        },
        "QuestionType": "What",
        "Type": "normal"
      },
      {
        "Model": "Our model-1",
        "Paragraph": "Abbey Road is a thoroughfare in the borough of Camden and the City of Westminster in London , running roughly northwest to southeast through St. John &#x27;s Wood , near Lord &#x27;s Cricket Ground . It is part of the B507 road . <u><b>This road is best known for the Abbey Road Studios and the 1969 album , &quot;Abbey Road&quot; , by The Beatles .</b></u> McLemore Avenue is a 1970 album by Booker T. &amp; the M.G.s , consisting entirely of mostly instrumental covers of songs from the Beatles &#x27; album &quot;Abbey Road&quot; ( released only months earlier , in September 1969 ) . The title and cover are an homage to the Beatles album , 926 East McLemore Avenue being the address of the Stax Studios in Memphis , as Abbey Road was for EMI Studios in London , which was soon renamed Abbey Road Studios .",
        "Question": "what is the name of the beatles album that was the address of the beatles album that was released in london ?",
        "Scores": {
          "Fluency": 0,
          "Relevance": 3,
          "Answerability": 0,
          "Complexity": 3
        },
        "QuestionType": "What",
        "Type": "repeat"
      },
      {
        "Model": "Our model-2",
        "Paragraph": "James Ellison ( 1937 ) was an American white supremacist leader from San Antonio , Texas . In 1971 , he founded the radical organization The Covenant , The Sword , and the Arm of the Lord ( CSA ) . Ellison purchased a 250 acre strip of land near Elijah , Missouri to serve as his compound . He was also a close associate of both Richard Wayne Snell and Timothy McVeigh . <u><b>Timothy James McVeigh</b></u> ( April 23 , 1968 \u2013 June 11 , 2001 ) was an American domestic terrorist convicted and executed for the detonation of an ammonium nitrate fertilizer and nitromethane truck bomb in front of the Alfred P. Murrah Federal Building in Oklahoma City on April 19 , 1995 . Commonly referred to as the Oklahoma City bombing , the attack killed 168 people and injured over 600 . According to the United States government , it was the deadliest act of terrorism within the United States prior to the September 11 attacks , and remains the most significant act of domestic terrorism in United States history .",
        "Question": "what american domestic terrorist is the oklahoma city bombing ?",
        "Scores": {
          "Fluency": 0,
          "Relevance": 4,
          "Answerability": 3,
          "Complexity": 3
        },
        "QuestionType": "What",
        "Type": "normal"
      },
      {
        "Model": "Our model-1",
        "Paragraph": "Abbey Road is a thoroughfare in the borough of Camden and the City of Westminster in London , running roughly northwest to southeast through St. John &#x27;s Wood , near Lord &#x27;s Cricket Ground . It is part of the B507 road . <u><b>This road is best known for the Abbey Road Studios and the 1969 album , &quot;Abbey Road&quot; , by The Beatles .</b></u> McLemore Avenue is a 1970 album by Booker T. &amp; the M.G.s , consisting entirely of mostly instrumental covers of songs from the Beatles &#x27; album &quot;Abbey Road&quot; ( released only months earlier , in September 1969 ) . The title and cover are an homage to the Beatles album , 926 East McLemore Avenue being the address of the Stax Studios in Memphis , as Abbey Road was for EMI Studios in London , which was soon renamed Abbey Road Studios .",
        "Question": "what is the name of the beatles album that was the address of the beatles album that was released in london ?",
        "Scores": {
          "Fluency": 1,
          "Relevance": 3,
          "Answerability": 2,
          "Complexity": 3
        },
        "QuestionType": "What",
        "Type": "normal"
      },
      {
        "Model": "Gold",
        "Paragraph": "Cieli di Toscana ( Tuscan Skies ) is Andrea Bocelli &#x27;s eighth studio album , released in 2001 . Andrea Bocelli , ( ] ; born 22 September 1958 ) is an Italian classical crossover tenor , recording artist , and singer-songwriter . Born with poor eyesight , <u><b>Bocelli became completely blind at the age of 12</b></u> , following a football accident .",
        "Question": "At what age did Cieli di Toscana &#x27;s singer become blind ?",
        "Scores": {
          "Fluency": 1,
          "Relevance": 2,
          "Answerability": 3,
          "Complexity": 3
        },
        "QuestionType": "What",
        "Type": "normal"
      },
      {
        "Model": "Our model-1",
        "Paragraph": "Rex Riot , born Nicholas Rex Valente , is an electronic music producer . He is known for his work with Nintendo , for their 2012 Wii U Campaign , and various work including a popular remix of Kanye West &#x27;s &quot;All of the Lights&quot; , which he produced with Infuze . He currently has releases under Play Me Records , Heavy Artillery Records , and an upcoming album scheduled for release in summer 2013 . &quot;All of the Lights&quot; is a song by American rapper Kanye West , as the fourth single from his fifth studio album , &quot;<u><b>My Beautiful Dark Twisted Fantasy</b></u>&quot; ( 2010 ) . It was produced by West and features additional vocals from several other recording artists , including John Legend , The-Dream , Elly Jackson , Alicia Keys , Fergie , Kid Cudi , Elton John , Drake , and Rihanna ; the latter is the only credited feature on the single .",
        "Question": "which song by american rapper kanye west was known for his work with nintendo ?",
        "Scores": {
          "Fluency": 4,
          "Relevance": 2,
          "Answerability": 3,
          "Complexity": 3
        },
        "QuestionType": "Which",
        "Type": "normal"
      },
      {
        "Model": "GPT-2",
        "Paragraph": "Cieli di Toscana ( Tuscan Skies ) is Andrea Bocelli &#x27;s eighth studio album , released in 2001 . Andrea Bocelli , ( ] ; born 22 September 1958 ) is an Italian classical crossover tenor , recording artist , and singer-songwriter . Born with poor eyesight , <u><b>Bocelli became completely blind at the age of 12</b></u> , following a football accident .",
        "Question": ", following a football accidentWhat is the name of the artist who wrote La Plata de la P",
        "Scores": {
          "Fluency": 0,
          "Relevance": 3,
          "Answerability": 3,
          "Complexity": 3
        },
        "QuestionType": "Who",
        "Type": "normal"
      },
      {
        "Model": "Our model-1",
        "Paragraph": "Cieli di Toscana ( Tuscan Skies ) is Andrea Bocelli &#x27;s eighth studio album , released in 2001 . Andrea Bocelli , ( ] ; born 22 September 1958 ) is an Italian classical crossover tenor , recording artist , and singer-songwriter . Born with poor eyesight , <u><b>Bocelli became completely blind at the age of 12</b></u> , following a football accident .",
        "Question": "what was the middle name of the person who released the album [UNK] di [UNK] in 2001 ?",
        "Scores": {
          "Fluency": 0,
          "Relevance": 3,
          "Answerability": 3,
          "Complexity": 3
        },
        "QuestionType": "What",
        "Type": "normal"
      },
      {
        "Model": "GPT-2",
        "Paragraph": "Cieli di Toscana ( Tuscan Skies ) is Andrea Bocelli &#x27;s eighth studio album , released in 2001 . Andrea Bocelli , ( ] ; born 22 September 1958 ) is an Italian classical crossover tenor , recording artist , and singer-songwriter . Born with poor eyesight , <u><b>Bocelli became completely blind at the age of 12</b></u> , following a football accident .",
        "Question": ", following a football accidentWhat is the name of the artist who wrote La Plata de la P",
        "Scores": {
          "Fluency": 0,
          "Relevance": 0,
          "Answerability": 0,
          "Complexity": 0
        },
        "QuestionType": "Who",
        "Type": "repeat"
      },
      {
        "Model": "RNN",
        "Paragraph": "Cieli di Toscana ( Tuscan Skies ) is Andrea Bocelli &#x27;s eighth studio album , released in 2001 . Andrea Bocelli , ( ] ; born 22 September 1958 ) is an Italian classical crossover tenor , recording artist , and singer-songwriter . Born with poor eyesight , <u><b>Bocelli became completely blind at the age of 12</b></u> , following a football accident .",
        "Question": "[UNK] di [UNK] is the eighth studio album by the singer of what nationality ?",
        "Scores": {
          "Fluency": 4,
          "Relevance": 4,
          "Answerability": 4,
          "Complexity": 5
        },
        "QuestionType": "What",
        "Type": "normal"
      }
    ]
  },
  {
    "AssignmentId": "33FBRBDW6REUCF2I101X7601BNF8CW",
    "WorkerId": "AHZARPF2IFY16",
    "MturkData": [
      {
        "Model": "RNN",
        "Paragraph": "&quot;The Simpsons&quot; &#x27; tenth season was originally broadcast on the Fox network in the United States between August 23 , 1998 , and May 16 , 1999 . <u><b>It contains twenty-three episodes</b></u> , starting with &quot;Lard of the Dance&quot; . &quot;The Simpsons&quot; is a satire of a middle class American lifestyle epitomized by its family of the same name , which consists of Homer , Marge , Bart , Lisa and Maggie . Set in the fictional city of Springfield , the show lampoons American culture , society , television , and many aspects of the human condition . &quot;Lard of the Dance&quot; is the first episode of &quot;The Simpsons&quot; &#x27; tenth season . It originally aired on the Fox network in the United States on August 23 , 1998 . Homer discovers he can make money by stealing and reselling grease , but eventually stops after negative encounters with Groundskeeper Willie and the Springfield Grease Company . Meanwhile , Lisa becomes jealous that a new student ( voiced by Lisa Kudrow ) is distracting all her friends by using her fashionable personality . The episode was written by Jane O&#x27;Brien and directed by Dominic Polcino .",
        "Question": "what is the name of the new student that is [UNK] all her friends ?",
        "Scores": {
          "Fluency": 5,
          "Relevance": 6,
          "Answerability": 5,
          "Complexity": 6
        },
        "QuestionType": "What",
        "Type": "repeat"
      },
      {
        "Model": "GPT-2",
        "Paragraph": "Rex Riot , born Nicholas Rex Valente , is an electronic music producer . He is known for his work with Nintendo , for their 2012 Wii U Campaign , and various work including a popular remix of Kanye West &#x27;s &quot;All of the Lights&quot; , which he produced with Infuze . He currently has releases under Play Me Records , Heavy Artillery Records , and an upcoming album scheduled for release in summer 2013 . &quot;All of the Lights&quot; is a song by American rapper Kanye West , as the fourth single from his fifth studio album , &quot;<u><b>My Beautiful Dark Twisted Fantasy</b></u>&quot; ( 2010 ) . It was produced by West and features additional vocals from several other recording artists , including John Legend , The-Dream , Elly Jackson , Alicia Keys , Fergie , Kid Cudi , Elton John , Drake , and Rihanna ; the latter is the only credited feature on the single .",
        "Question": "What Kanye West studio album did the remix and remix remix of the song, which Rex Riot, bor",
        "Scores": {
          "Fluency": 5,
          "Relevance": 5,
          "Answerability": 5,
          "Complexity": 6
        },
        "QuestionType": "What",
        "Type": "repeat"
      },
      {
        "Model": "Semantic-Graph",
        "Paragraph": "Chien-Shiung Wu ( ; May 31 , 1912 \u2013 February 16 , 1997 ) was a Chinese-American experimental physicist who made significant contributions in the field of nuclear physics . Wu worked on the Manhattan Project , where she helped develop the process for separating uranium metal into uranium-235 and uranium-238 isotopes by gaseous diffusion . She is best known for conducting the Wu experiment , which contradicted the hypothetical law of conservation of parity . This discovery resulted in her colleagues Tsung-Dao Lee and Chen-Ning Yang winning the 1957 Nobel Prize in physics , and also earned Wu the inaugural Wolf Prize in Physics a mere two decades later in 1978 . Her expertise in experimental physics evoked comparisons to Marie Curie . Her nicknames include &quot;the First Lady of Physics&quot; , &quot;the Chinese Madame Curie&quot; , and the &quot;Queen of Nuclear Research&quot; . Marie Sk\u0142odowska Curie ( ; ] ; ] ; 7 November 18674 July <u><b>1934</b></u> ; born Maria Salomea Sk\u0142odowska ; ] ) was a Polish and naturalized-French physicist and chemist who conducted pioneering research on radioactivity . She was the first woman to win a Nobel Prize , the first person and only woman to win twice , the only person to win a Nobel Prize in two different sciences , and was part of the Curie family legacy of five Nobel Prizes . She was also the first woman to become a professor at the University of Paris , and in 1995 became the first woman to be entombed on her own merits in the Panth\u00e9on in Paris .",
        "Question": "who was evoked because of a physicist who physicist who physicist who what ?",
        "Scores": {
          "Fluency": 5,
          "Relevance": 6,
          "Answerability": 6,
          "Complexity": 3
        },
        "QuestionType": "Who",
        "Type": "normal"
      },
      {
        "Model": "Semantic-Graph*",
        "Paragraph": "Rex Riot , born Nicholas Rex Valente , is an electronic music producer . He is known for his work with Nintendo , for their 2012 Wii U Campaign , and various work including a popular remix of Kanye West &#x27;s &quot;All of the Lights&quot; , which he produced with Infuze . He currently has releases under Play Me Records , Heavy Artillery Records , and an upcoming album scheduled for release in summer 2013 . &quot;All of the Lights&quot; is a song by American rapper Kanye West , as the fourth single from his fifth studio album , &quot;<u><b>My Beautiful Dark Twisted Fantasy</b></u>&quot; ( 2010 ) . It was produced by West and features additional vocals from several other recording artists , including John Legend , The-Dream , Elly Jackson , Alicia Keys , Fergie , Kid Cudi , Elton John , Drake , and Rihanna ; the latter is the only credited feature on the single .",
        "Question": "the song &quot; all of the lights &quot; is a song by american rapper kanye west , produced by infuze valente , is known for his work with the fourth single from what 2010 ?",
        "Scores": {
          "Fluency": 6,
          "Relevance": 6,
          "Answerability": 6,
          "Complexity": 6
        },
        "QuestionType": "What",
        "Type": "normal"
      },
      {
        "Model": "Gold",
        "Paragraph": "Rex Riot , born Nicholas Rex Valente , is an electronic music producer . He is known for his work with Nintendo , for their 2012 Wii U Campaign , and various work including a popular remix of Kanye West &#x27;s &quot;All of the Lights&quot; , which he produced with Infuze . He currently has releases under Play Me Records , Heavy Artillery Records , and an upcoming album scheduled for release in summer 2013 . &quot;All of the Lights&quot; is a song by American rapper Kanye West , as the fourth single from his fifth studio album , &quot;<u><b>My Beautiful Dark Twisted Fantasy</b></u>&quot; ( 2010 ) . It was produced by West and features additional vocals from several other recording artists , including John Legend , The-Dream , Elly Jackson , Alicia Keys , Fergie , Kid Cudi , Elton John , Drake , and Rihanna ; the latter is the only credited feature on the single .",
        "Question": "Rex Riot is known for a remix of the Kanye West song that was from which album ?",
        "Scores": {
          "Fluency": 6,
          "Relevance": 5,
          "Answerability": 6,
          "Complexity": 6
        },
        "QuestionType": "Which",
        "Type": "normal"
      },
      {
        "Model": "Semantic-Graph*",
        "Paragraph": "Rankin/Bass Productions , Inc. ( founded as Videocraft International , Ltd. ) was an American production company , known for its <u><b>seasonal television specials , particularly its work in stop motion animation</b></u> . The pre-1974 library is owned by Universal Studios ( via DreamWorks Animation/DreamWorks Classics ) , while the post-1973 library is owned by Warner Bros. Rankin/Bass stop-motion features are recognisable by their visual style of doll-like characters with spheroid body parts , and ubiquitous powdery snow using an animation technique called &quot;Animagic&quot; . Often , traditional cel animation scenes of falling snow would be projected over the action to create the effect of a snowfall . The Year Without a Santa Claus is a 1974 Christmas stop motion animated television special produced by Rankin/Bass Productions . The story is based on Phyllis McGinley &#x27;s 1956 book of the same name , illustrated by Kurt Werth . It was originally broadcast on December 10 , 1974 on ABC .",
        "Question": "the year without the year without a christmas stop motion animated special produced by [UNK] productions , is an american production company ?",
        "Scores": {
          "Fluency": 6,
          "Relevance": 6,
          "Answerability": 5,
          "Complexity": 6
        },
        "QuestionType": "Other",
        "Type": "normal"
      },
      {
        "Model": "GPT-2",
        "Paragraph": "Rex Riot , born Nicholas Rex Valente , is an electronic music producer . He is known for his work with Nintendo , for their 2012 Wii U Campaign , and various work including a popular remix of Kanye West &#x27;s &quot;All of the Lights&quot; , which he produced with Infuze . He currently has releases under Play Me Records , Heavy Artillery Records , and an upcoming album scheduled for release in summer 2013 . &quot;All of the Lights&quot; is a song by American rapper Kanye West , as the fourth single from his fifth studio album , &quot;<u><b>My Beautiful Dark Twisted Fantasy</b></u>&quot; ( 2010 ) . It was produced by West and features additional vocals from several other recording artists , including John Legend , The-Dream , Elly Jackson , Alicia Keys , Fergie , Kid Cudi , Elton John , Drake , and Rihanna ; the latter is the only credited feature on the single .",
        "Question": "What Kanye West studio album did the remix and remix remix of the song, which Rex Riot, bor",
        "Scores": {
          "Fluency": 5,
          "Relevance": 5,
          "Answerability": 6,
          "Complexity": 6
        },
        "QuestionType": "What",
        "Type": "normal"
      },
      {
        "Model": "Our model-1",
        "Paragraph": "Rex Riot , born Nicholas Rex Valente , is an electronic music producer . He is known for his work with Nintendo , for their 2012 Wii U Campaign , and various work including a popular remix of Kanye West &#x27;s &quot;All of the Lights&quot; , which he produced with Infuze . He currently has releases under Play Me Records , Heavy Artillery Records , and an upcoming album scheduled for release in summer 2013 . &quot;All of the Lights&quot; is a song by American rapper Kanye West , as the fourth single from his fifth studio album , &quot;<u><b>My Beautiful Dark Twisted Fantasy</b></u>&quot; ( 2010 ) . It was produced by West and features additional vocals from several other recording artists , including John Legend , The-Dream , Elly Jackson , Alicia Keys , Fergie , Kid Cudi , Elton John , Drake , and Rihanna ; the latter is the only credited feature on the single .",
        "Question": "which song by american rapper kanye west was known for his work with nintendo ?",
        "Scores": {
          "Fluency": 5,
          "Relevance": 5,
          "Answerability": 5,
          "Complexity": 6
        },
        "QuestionType": "Which",
        "Type": "normal"
      },
      {
        "Model": "RNN",
        "Paragraph": "In commerce , supply chain management ( SCM ) , the management of the flow of goods and services , involves the movement and storage of raw materials , of work-in-process inventory , and of finished goods from point of origin to point of consumption . Interconnected or interlinked networks , channels and node businesses combine in the provision of products and services required by end customers in a supply chain . Supply-chain management has been defined as the &quot;design , planning , execution , control , and monitoring of supply chain activities with the objective of creating net value , building a competitive infrastructure , leveraging worldwide logistics , synchronizing supply with demand and measuring performance globally .&quot; General Blood is a FDA registered and AABB accredited distributor of human <u><b>blood , platelets , and plasma</b></u> for hospitals , non-transfusion facilities , and group-purchasing organizations . General Blood &#x27;s process is designed to balance excesses and shortages of blood by improving supply chain efficiencies and logistical models within the blood distribution industry . The company \u2019 s goal is to redistribute blood supplies , increase competition in the distribution market , and lower the cost of health care in the United States . General Blood was established by creating an online marketplace where medical centers are able to post excess quantities of blood for sale and place orders to replenish blood supplies .",
        "Question": "what is the name of the [UNK] registered and [UNK] accredited distributor of human blood ?",
        "Scores": {
          "Fluency": 5,
          "Relevance": 5,
          "Answerability": 6,
          "Complexity": 6
        },
        "QuestionType": "What",
        "Type": "normal"
      },
      {
        "Model": "Gold",
        "Paragraph": "Rex Riot , born Nicholas Rex Valente , is an electronic music producer . He is known for his work with Nintendo , for their 2012 Wii U Campaign , and various work including a popular remix of Kanye West &#x27;s &quot;All of the Lights&quot; , which he produced with Infuze . He currently has releases under Play Me Records , Heavy Artillery Records , and an upcoming album scheduled for release in summer 2013 . &quot;All of the Lights&quot; is a song by American rapper Kanye West , as the fourth single from his fifth studio album , &quot;<u><b>My Beautiful Dark Twisted Fantasy</b></u>&quot; ( 2010 ) . It was produced by West and features additional vocals from several other recording artists , including John Legend , The-Dream , Elly Jackson , Alicia Keys , Fergie , Kid Cudi , Elton John , Drake , and Rihanna ; the latter is the only credited feature on the single .",
        "Question": "Rex Riot is known for a remix of the Kanye West song that was from which album ?",
        "Scores": {
          "Fluency": 6,
          "Relevance": 6,
          "Answerability": 6,
          "Complexity": 6
        },
        "QuestionType": "Which",
        "Type": "repeat"
      },
      {
        "Model": "Gold",
        "Paragraph": "Det norske Theater is a former theatre in Bergen , Norway , and regarded as the first pure Norwegian stage theatre . It opened in 1850 by primus motor , violinist Ole Bull , and closed in 1863 , after a bankruptcy . The theatre &#x27;s first production was Holberg &#x27;s comedy &quot;Den V\u00e6gelsindede&quot; , and the opening was on 2 January 1850 . The theatre played at the old comedy house built in 1800 . Ludvig Holberg , <u><b>Baron of Holberg</b></u> ( 3 December 1684 \u2013 28 January 1754 ) was a writer , essayist , philosopher , historian and playwright born in Bergen , Norway , during the time of the Dano-Norwegian double monarchy . He was influenced by Humanism , the Enlightenment and the Baroque . Holberg is considered the founder of modern Danish and Norwegian literature , and is best known for the comedies he wrote in 1722\u20131723 for the Lille Gr\u00f8nnegade Theatre in Copenhagen . Holberg &#x27;s works about natural and common law were widely read by many Danish law students over two hundred years , from 1736 to 1936 .",
        "Question": "What title did the author of Det norske Theater &#x27;s first production hold ?",
        "Scores": {
          "Fluency": 4,
          "Relevance": 5,
          "Answerability": 4,
          "Complexity": 6
        },
        "QuestionType": "What",
        "Type": "normal"
      },
      {
        "Model": "RNN",
        "Paragraph": "Rex Riot , born Nicholas Rex Valente , is an electronic music producer . He is known for his work with Nintendo , for their 2012 Wii U Campaign , and various work including a popular remix of Kanye West &#x27;s &quot;All of the Lights&quot; , which he produced with Infuze . He currently has releases under Play Me Records , Heavy Artillery Records , and an upcoming album scheduled for release in summer 2013 . &quot;All of the Lights&quot; is a song by American rapper Kanye West , as the fourth single from his fifth studio album , &quot;<u><b>My Beautiful Dark Twisted Fantasy</b></u>&quot; ( 2010 ) . It was produced by West and features additional vocals from several other recording artists , including John Legend , The-Dream , Elly Jackson , Alicia Keys , Fergie , Kid Cudi , Elton John , Drake , and Rihanna ; the latter is the only credited feature on the single .",
        "Question": "which song by american rapper kanye west is a song by american rapper kanye west ? [UNK] he he he he",
        "Scores": {
          "Fluency": 6,
          "Relevance": 5,
          "Answerability": 5,
          "Complexity": 6
        },
        "QuestionType": "Which",
        "Type": "normal"
      },
      {
        "Model": "Semantic-Graph",
        "Paragraph": "Chien-Shiung Wu ( ; May 31 , 1912 \u2013 February 16 , 1997 ) was a Chinese-American experimental physicist who made significant contributions in the field of nuclear physics . Wu worked on the Manhattan Project , where she helped develop the process for separating uranium metal into uranium-235 and uranium-238 isotopes by gaseous diffusion . She is best known for conducting the Wu experiment , which contradicted the hypothetical law of conservation of parity . This discovery resulted in her colleagues Tsung-Dao Lee and Chen-Ning Yang winning the 1957 Nobel Prize in physics , and also earned Wu the inaugural Wolf Prize in Physics a mere two decades later in 1978 . Her expertise in experimental physics evoked comparisons to Marie Curie . Her nicknames include &quot;the First Lady of Physics&quot; , &quot;the Chinese Madame Curie&quot; , and the &quot;Queen of Nuclear Research&quot; . Marie Sk\u0142odowska Curie ( ; ] ; ] ; 7 November 18674 July <u><b>1934</b></u> ; born Maria Salomea Sk\u0142odowska ; ] ) was a Polish and naturalized-French physicist and chemist who conducted pioneering research on radioactivity . She was the first woman to win a Nobel Prize , the first person and only woman to win twice , the only person to win a Nobel Prize in two different sciences , and was part of the Curie family legacy of five Nobel Prizes . She was also the first woman to become a professor at the University of Paris , and in 1995 became the first woman to be entombed on her own merits in the Panth\u00e9on in Paris .",
        "Question": "who was evoked because of a physicist who physicist who physicist who what ?",
        "Scores": {
          "Fluency": 6,
          "Relevance": 6,
          "Answerability": 5,
          "Complexity": 6
        },
        "QuestionType": "Who",
        "Type": "repeat"
      },
      {
        "Model": "Our model-2",
        "Paragraph": "Rex Riot , born Nicholas Rex Valente , is an electronic music producer . He is known for his work with Nintendo , for their 2012 Wii U Campaign , and various work including a popular remix of Kanye West &#x27;s &quot;All of the Lights&quot; , which he produced with Infuze . He currently has releases under Play Me Records , Heavy Artillery Records , and an upcoming album scheduled for release in summer 2013 . &quot;All of the Lights&quot; is a song by American rapper Kanye West , as the fourth single from his fifth studio album , &quot;<u><b>My Beautiful Dark Twisted Fantasy</b></u>&quot; ( 2010 ) . It was produced by West and features additional vocals from several other recording artists , including John Legend , The-Dream , Elly Jackson , Alicia Keys , Fergie , Kid Cudi , Elton John , Drake , and Rihanna ; the latter is the only credited feature on the single .",
        "Question": "the song &quot;all of the lights&quot; is a song by american rapper kanye west that was written by who ?",
        "Scores": {
          "Fluency": 6,
          "Relevance": 5,
          "Answerability": 6,
          "Complexity": 6
        },
        "QuestionType": "Who",
        "Type": "normal"
      },
      {
        "Model": "Semantic-Graph",
        "Paragraph": "Rex Riot , born Nicholas Rex Valente , is an electronic music producer . He is known for his work with Nintendo , for their 2012 Wii U Campaign , and various work including a popular remix of Kanye West &#x27;s &quot;All of the Lights&quot; , which he produced with Infuze . He currently has releases under Play Me Records , Heavy Artillery Records , and an upcoming album scheduled for release in summer 2013 . &quot;All of the Lights&quot; is a song by American rapper Kanye West , as the fourth single from his fifth studio album , &quot;<u><b>My Beautiful Dark Twisted Fantasy</b></u>&quot; ( 2010 ) . It was produced by West and features additional vocals from several other recording artists , including John Legend , The-Dream , Elly Jackson , Alicia Keys , Fergie , Kid Cudi , Elton John , Drake , and Rihanna ; the latter is the only credited feature on the single .",
        "Question": "what is the name of the fourth single from which rex west &#x27;s born nicholas rex appeared ?",
        "Scores": {
          "Fluency": 5,
          "Relevance": 6,
          "Answerability": 5,
          "Complexity": 5
        },
        "QuestionType": "What",
        "Type": "normal"
      }
    ]
  },
  {
    "AssignmentId": "33FBRBDW6REUCF2I101X7601BUH8CC",
    "WorkerId": "A2TVUZ26RNXY4U",
    "MturkData": [
      {
        "Model": "Our model-2",
        "Paragraph": "Igor Naming Agency is an American naming agency . Based in Sausalito , California , Igor is known for its &quot;almost militant embrace&quot; of using real and natural-sounding words in naming . Among others , the company has named Gogo Inflight , &quot;Cutthroat Kitchen&quot; , TruTV , the Aria Resort , and consumer products for The North Face and Target , among others . Aria Resort and Casino is a luxury resort and casino , part of the CityCenter complex on the <u><b>Las Vegas Strip</b></u> in Paradise , Nevada . Aria consists of two curved glass and steel highrise towers adjoined at the center . It opened on December 16 , 2009 as a joint venture between MGM Resorts International and Infinity World Development . At 4000000 sqft and 600 ft in height , it is the largest and tallest structure at CityCenter .",
        "Question": "in which city is the hotel and casino that is located in paradise , nevada ?",
        "Scores": {
          "Fluency": 6,
          "Relevance": 6,
          "Answerability": 6,
          "Complexity": 6
        },
        "QuestionType": "Which",
        "Type": "repeat"
      },
      {
        "Model": "Gold",
        "Paragraph": "Evan Buliung is a Canadian actor . He has played roles on stage and in musical theatre , including the role of Aragorn in the Toronto production of &quot;Lord of the Rings&quot; , Khashoggi in &quot;We Will Rock You&quot; , William Burke in &quot;Bloodless : The Trial of Burke and Hare&quot; and Pericles in the Stratford Festival &#x27;s 2015 production of &quot;The Adventures of Pericles&quot; . The Lord of the Rings is the most prominent of several theatre adaptations of <u><b>J. R. R. Tolkien</b></u> &#x27;s epic high fantasy book series of the same name , with music by A. R. Rahman , Christopher Nightingale and the band V\u00e4rttin\u00e4 , and book and lyrics by Matthew Warchus and Shaun McKenna .",
        "Question": "Evan Buliung played the character Aragon who is based on a character in a book series written by which author ?",
        "Scores": {
          "Fluency": 0,
          "Relevance": 0,
          "Answerability": 0,
          "Complexity": 0
        },
        "QuestionType": "Who",
        "Type": "normal"
      },
      {
        "Model": "Our model-1",
        "Paragraph": "Evan Buliung is a Canadian actor . He has played roles on stage and in musical theatre , including the role of Aragorn in the Toronto production of &quot;Lord of the Rings&quot; , Khashoggi in &quot;We Will Rock You&quot; , William Burke in &quot;Bloodless : The Trial of Burke and Hare&quot; and Pericles in the Stratford Festival &#x27;s 2015 production of &quot;The Adventures of Pericles&quot; . The Lord of the Rings is the most prominent of several theatre adaptations of <u><b>J. R. R. Tolkien</b></u> &#x27;s epic high fantasy book series of the same name , with music by A. R. Rahman , Christopher Nightingale and the band V\u00e4rttin\u00e4 , and book and lyrics by Matthew Warchus and Shaun McKenna .",
        "Question": "what is the name of the famous theatre adaptations of a book series that included a role of aragorn in the toronto production of &quot;lord of the rings&quot; ?",
        "Scores": {
          "Fluency": 6,
          "Relevance": 6,
          "Answerability": 6,
          "Complexity": 6
        },
        "QuestionType": "What",
        "Type": "normal"
      },
      {
        "Model": "Semantic-Graph*",
        "Paragraph": "Evan Buliung is a Canadian actor . He has played roles on stage and in musical theatre , including the role of Aragorn in the Toronto production of &quot;Lord of the Rings&quot; , Khashoggi in &quot;We Will Rock You&quot; , William Burke in &quot;Bloodless : The Trial of Burke and Hare&quot; and Pericles in the Stratford Festival &#x27;s 2015 production of &quot;The Adventures of Pericles&quot; . The Lord of the Rings is the most prominent of several theatre adaptations of <u><b>J. R. R. Tolkien</b></u> &#x27;s epic high fantasy book series of the same name , with music by A. R. Rahman , Christopher Nightingale and the band V\u00e4rttin\u00e4 , and book and lyrics by Matthew Warchus and Shaun McKenna .",
        "Question": "evan buliung played a role in the toronto production of a theatre adaptations written by whom ?",
        "Scores": {
          "Fluency": 6,
          "Relevance": 6,
          "Answerability": 6,
          "Complexity": 6
        },
        "QuestionType": "Who",
        "Type": "normal"
      },
      {
        "Model": "Our model-2",
        "Paragraph": "<u><b>6teen</b></u> is a Canadian animated sitcom which premiered in Canada on November 7 , 2004 on Teletoon . Despite being an original Cartoon Network series , in the US , &quot;<u><b>6teen</b></u>&quot; premiered on Nickelodeon on December 18 , 2005 and was removed from the schedule on May 13 , 2006 , and was later relaunched on Cartoon Network in 2008 . &quot;<u><b>6teen</b></u>&quot; has been aired on The N and Cartoon Network in the United States . My Babysitter &#x27;s a Vampire ( Quebec French : Ma gardienne est un vampire ) is a 2011 Canadian television series , based on the television film of the same name . In Canada , the series premiered in French on T\u00e9l\u00e9toon on February 28 , 2011 , in English on Teletoon on March 14 , 2011 , and on Disney Channel in the United States on June 27 , 2011 and finished airing October 5 , 2012 on Disney and April 11 , 2013 on T\u00e9l\u00e9toon . The show was created by Fresh TV , creators of &quot;<u><b>6teen</b></u>&quot; , &quot;Total Drama&quot; , and &quot;Stoked&quot; . The show follows Ethan Morgan ( Matthew Knight ) , who , in the television film , learns that his babysitter Sarah ( Vanessa Morgan ) is a vampire . In the film , he learns he is able to have visions and his best friend Benny Weir ( Atticus Mitchell ) is a spellmaster . The series follows the three as they take on supernatural forces and have adventures , with occasional help from fellow vampires Rory ( Cameron Kennedy ) and Erica ( Kate Todd ) , while dealing with the troubles of regular high school life .",
        "Question": "what is the name of the animated sitcom that premiered in canada on november 7 , 2004 on teletoon , and was created by fresh tv , creators of &quot;clowns&quot; , and &quot;total drama&quot; ?",
        "Scores": {
          "Fluency": 6,
          "Relevance": 6,
          "Answerability": 6,
          "Complexity": 6
        },
        "QuestionType": "What",
        "Type": "normal"
      },
      {
        "Model": "RNN",
        "Paragraph": "Evan Buliung is a Canadian actor . He has played roles on stage and in musical theatre , including the role of Aragorn in the Toronto production of &quot;Lord of the Rings&quot; , Khashoggi in &quot;We Will Rock You&quot; , William Burke in &quot;Bloodless : The Trial of Burke and Hare&quot; and Pericles in the Stratford Festival &#x27;s 2015 production of &quot;The Adventures of Pericles&quot; . The Lord of the Rings is the most prominent of several theatre adaptations of <u><b>J. R. R. Tolkien</b></u> &#x27;s epic high fantasy book series of the same name , with music by A. R. Rahman , Christopher Nightingale and the band V\u00e4rttin\u00e4 , and book and lyrics by Matthew Warchus and Shaun McKenna .",
        "Question": "what is the name of the most prominent of several theatre adaptations of j. r. r. tolkien &#x27;s epic high fantasy book series of the same name , with music by a. r. rahman ?",
        "Scores": {
          "Fluency": 6,
          "Relevance": 6,
          "Answerability": 6,
          "Complexity": 6
        },
        "QuestionType": "What",
        "Type": "repeat"
      },
      {
        "Model": "Gold",
        "Paragraph": "Per Mertesacker ( ] ; born 29 September 1984 ) is a German professional footballer who plays as a centre back for Premier League club Arsenal . He also played for the Germany national team but retired in August 2014 after winning the World Cup . Mertesacker is a youth product of Hannover 96 and he made his senior league debut in November 2003 . He was soon dubbed &quot;the Defence Pole&quot; ( &quot;&quot; die Abwehrlatte&quot;&quot; ) by German tabloids and gained a reputation for his good disciplinary record , going 31 Bundesliga games without being booked . Since joining Arsenal , their fans have nicknamed him &quot;the BFG&quot; , which is short for &quot;Big Fucking German&quot; and an allusion to Roald Dahl &#x27;s &quot;<u><b>The BFG</b></u>&quot; due to his height . He has been described as an imposing , reliable , dominant and an accomplished defender . <u><b>The BFG</b></u> ( short for &quot;Big Friendly Giant&quot; ) is a 1982 children &#x27;s book written by British novelist Roald Dahl and illustrated by Quentin Blake . It is an expansion of a short story from Dahl &#x27;s 1975 book &quot;Danny , the Champion of the World&quot; . The book is dedicated to Dahl &#x27;s late daughter , Olivia , who died of measles encephalitis at the age of seven in 1962 . As of 2009 , the novel has sold 37 million copies in UK editions alone .",
        "Question": "What is the nickname of a professional German footballer as well as the name of a children &#x27;s book ?",
        "Scores": {
          "Fluency": 6,
          "Relevance": 6,
          "Answerability": 6,
          "Complexity": 6
        },
        "QuestionType": "What",
        "Type": "normal"
      },
      {
        "Model": "RNN",
        "Paragraph": "Tropicana Las Vegas is a hotel and casino on the Las Vegas Strip in Paradise , Nevada . It is owned and operated by Penn National Gaming and is a franchise of Hilton &#x27;s DoubleTree chain . It offers <u><b>1,467 rooms</b></u> and a 50000 sqft gaming floor . Tropicana Las Vegas also has 72000 sqft of convention and exhibit space . The 7th AVN Awards ceremony , organized by Adult Video News ( AVN ) , took place on January 8 , 1990 , at the Tropicana Hotel &amp; Casino in Paradise , Nevada . During the ceremony , AVN Awards were presented in 44 categories honoring pornographic films released the previous year . Actor Rick Savage hosted the show with segment co-hosts Christy Canyon , Barbara Dare and Nina Hartley . Portions of the show were taped for a segment on &quot;Entertainment Tonight&quot; .",
        "Question": "what is the 5th avn awards of the show that includes the [UNK] sqft gaming floor ?",
        "Scores": {
          "Fluency": 0,
          "Relevance": 0,
          "Answerability": 0,
          "Complexity": 0
        },
        "QuestionType": "What",
        "Type": "normal"
      },
      {
        "Model": "RNN",
        "Paragraph": "Evan Buliung is a Canadian actor . He has played roles on stage and in musical theatre , including the role of Aragorn in the Toronto production of &quot;Lord of the Rings&quot; , Khashoggi in &quot;We Will Rock You&quot; , William Burke in &quot;Bloodless : The Trial of Burke and Hare&quot; and Pericles in the Stratford Festival &#x27;s 2015 production of &quot;The Adventures of Pericles&quot; . The Lord of the Rings is the most prominent of several theatre adaptations of <u><b>J. R. R. Tolkien</b></u> &#x27;s epic high fantasy book series of the same name , with music by A. R. Rahman , Christopher Nightingale and the band V\u00e4rttin\u00e4 , and book and lyrics by Matthew Warchus and Shaun McKenna .",
        "Question": "what is the name of the most prominent of several theatre adaptations of j. r. r. tolkien &#x27;s epic high fantasy book series of the same name , with music by a. r. rahman ?",
        "Scores": {
          "Fluency": 6,
          "Relevance": 6,
          "Answerability": 6,
          "Complexity": 6
        },
        "QuestionType": "What",
        "Type": "normal"
      },
      {
        "Model": "Our model-2",
        "Paragraph": "Igor Naming Agency is an American naming agency . Based in Sausalito , California , Igor is known for its &quot;almost militant embrace&quot; of using real and natural-sounding words in naming . Among others , the company has named Gogo Inflight , &quot;Cutthroat Kitchen&quot; , TruTV , the Aria Resort , and consumer products for The North Face and Target , among others . Aria Resort and Casino is a luxury resort and casino , part of the CityCenter complex on the <u><b>Las Vegas Strip</b></u> in Paradise , Nevada . Aria consists of two curved glass and steel highrise towers adjoined at the center . It opened on December 16 , 2009 as a joint venture between MGM Resorts International and Infinity World Development . At 4000000 sqft and 600 ft in height , it is the largest and tallest structure at CityCenter .",
        "Question": "in which city is the hotel and casino that is located in paradise , nevada ?",
        "Scores": {
          "Fluency": 0,
          "Relevance": 0,
          "Answerability": 0,
          "Complexity": 0
        },
        "QuestionType": "Which",
        "Type": "normal"
      },
      {
        "Model": "Our model-2",
        "Paragraph": "Sir Edmund Ronald Leach ( 7 November 1910 \u2013 6 January 1989 ) was a <u><b>British</b></u> social anthropologist . Alfred Antony Francis Gell , { &#x27; 1 &#x27; : &quot;, &#x27; 2 &#x27; : &quot;, &#x27; 3 &#x27; : &quot;, &#x27; 4 &#x27; : &quot;} ( ; June 12 , 1945 \u2013 January 28 , 1997 ) was a <u><b>British</b></u> social anthropologist whose most influential work concerned art , language , symbolism and ritual . He was trained by Edmund Leach ( MPhil , Cambridge University ) and Raymond Firth ( PhD , London School of Economics ) and did his fieldwork in Melanesia and tribal India . Gell taught at the London School of Economics , among other places . He was also a Fellow of the <u><b>British</b></u> Academy . He died of cancer in 1997 , at the age of 51 .",
        "Question": "sir edmund leach was a british social anthropologist who was a british social anthropologist born in what year ?",
        "Scores": {
          "Fluency": 5,
          "Relevance": 6,
          "Answerability": 6,
          "Complexity": 6
        },
        "QuestionType": "Who",
        "Type": "normal"
      },
      {
        "Model": "Semantic-Graph",
        "Paragraph": "Evan Buliung is a Canadian actor . He has played roles on stage and in musical theatre , including the role of Aragorn in the Toronto production of &quot;Lord of the Rings&quot; , Khashoggi in &quot;We Will Rock You&quot; , William Burke in &quot;Bloodless : The Trial of Burke and Hare&quot; and Pericles in the Stratford Festival &#x27;s 2015 production of &quot;The Adventures of Pericles&quot; . The Lord of the Rings is the most prominent of several theatre adaptations of <u><b>J. R. R. Tolkien</b></u> &#x27;s epic high fantasy book series of the same name , with music by A. R. Rahman , Christopher Nightingale and the band V\u00e4rttin\u00e4 , and book and lyrics by Matthew Warchus and Shaun McKenna .",
        "Question": "evan buliung played the role of aragorn in the toronto production of &quot; the adventures for pericles &quot; that is the most prominent of several theatre adaptations of what series of the same name ?",
        "Scores": {
          "Fluency": 6,
          "Relevance": 6,
          "Answerability": 6,
          "Complexity": 6
        },
        "QuestionType": "What",
        "Type": "normal"
      },
      {
        "Model": "GPT-2",
        "Paragraph": "Evan Buliung is a Canadian actor . He has played roles on stage and in musical theatre , including the role of Aragorn in the Toronto production of &quot;Lord of the Rings&quot; , Khashoggi in &quot;We Will Rock You&quot; , William Burke in &quot;Bloodless : The Trial of Burke and Hare&quot; and Pericles in the Stratford Festival &#x27;s 2015 production of &quot;The Adventures of Pericles&quot; . The Lord of the Rings is the most prominent of several theatre adaptations of <u><b>J. R. R. Tolkien</b></u> &#x27;s epic high fantasy book series of the same name , with music by A. R. Rahman , Christopher Nightingale and the band V\u00e4rttin\u00e4 , and book and lyrics by Matthew Warchus and Shaun McKenna .",
        "Question": "Who was the author of the most significant of the two major known productions of the most prominent of hi",
        "Scores": {
          "Fluency": 6,
          "Relevance": 6,
          "Answerability": 6,
          "Complexity": 6
        },
        "QuestionType": "Who",
        "Type": "normal"
      },
      {
        "Model": "Our model-2",
        "Paragraph": "Evan Buliung is a Canadian actor . He has played roles on stage and in musical theatre , including the role of Aragorn in the Toronto production of &quot;Lord of the Rings&quot; , Khashoggi in &quot;We Will Rock You&quot; , William Burke in &quot;Bloodless : The Trial of Burke and Hare&quot; and Pericles in the Stratford Festival &#x27;s 2015 production of &quot;The Adventures of Pericles&quot; . The Lord of the Rings is the most prominent of several theatre adaptations of <u><b>J. R. R. Tolkien</b></u> &#x27;s epic high fantasy book series of the same name , with music by A. R. Rahman , Christopher Nightingale and the band V\u00e4rttin\u00e4 , and book and lyrics by Matthew Warchus and Shaun McKenna .",
        "Question": "what is the most prominent of the theatre adaptations of j. r. r. tolkien &#x27;s epic high fantasy book series of the same name , with music by a. r. rahman ?",
        "Scores": {
          "Fluency": 0,
          "Relevance": 0,
          "Answerability": 0,
          "Complexity": 0
        },
        "QuestionType": "What",
        "Type": "normal"
      },
      {
        "Model": "GPT-2",
        "Paragraph": "Abbey Road is a thoroughfare in the borough of Camden and the City of Westminster in London , running roughly northwest to southeast through St. John &#x27;s Wood , near Lord &#x27;s Cricket Ground . It is part of the B507 road . <u><b>This road is best known for the Abbey Road Studios and the 1969 album , &quot;Abbey Road&quot; , by The Beatles .</b></u> McLemore Avenue is a 1970 album by Booker T. &amp; the M.G.s , consisting entirely of mostly instrumental covers of songs from the Beatles &#x27; album &quot;Abbey Road&quot; ( released only months earlier , in September 1969 ) . The title and cover are an homage to the Beatles album , 926 East McLemore Avenue being the address of the Stax Studios in Memphis , as Abbey Road was for EMI Studios in London , which was soon renamed Abbey Road Studios .",
        "Question": "McLemore Avenue is a 1970 album by Booker T. &amp; the M.G.s",
        "Scores": {
          "Fluency": 5,
          "Relevance": 5,
          "Answerability": 6,
          "Complexity": 6
        },
        "QuestionType": "Other",
        "Type": "normal"
      }
    ]
  },
  {
    "AssignmentId": "33FOTY3KEP0C1FIX2FSISWDTXN7C1Q",
    "WorkerId": "A32AHYU3PB9ELW",
    "MturkData": [
      {
        "Model": "RNN",
        "Paragraph": "The Back-to-Africa movement , also known as the <u><b>Colonization movement or Black Zionism</b></u> , originated in the United States in the 19th century . It encouraged those of African descent to return to the African homelands of their ancestors . This movement would eventually inspire other movements ranging from the Nation of Islam to the Rastafari movement , and proved to be popular among African-Americans . The Black Star Line ( 1919\u22121922 ) was a shipping line incorporated by Marcus Garvey , the organizer of the Universal Negro Improvement Association ( UNIA ) , and other members of the UNIA . The shipping line was created to facilitate the transportation of goods and eventually African Americans throughout the African global economy . It derived its name from the White Star Line , a line whose success Garvey felt he could duplicate . Black Star Line became a key part of Garvey &#x27;s contribution to the Back-to-Africa movement . It was one among many businesses which the UNIA originated , such as the Universal Printing House , Negro Factories Corporation , and the widely distributed and highly successful &quot;Negro World&quot; weekly newspaper .",
        "Question": "what is the name of the new line incorporated by marcus garvey , the [UNK] movement , and other members of the [UNK] movement association ( [UNK] ) , and other members of the [UNK] movement association ( [UNK] ) ?",
        "Scores": {
          "Fluency": 4,
          "Relevance": 5,
          "Answerability": 2,
          "Complexity": 4
        },
        "QuestionType": "What",
        "Type": "normal"
      },
      {
        "Model": "Gold",
        "Paragraph": "<u><b>Icehouse pieces</b></u> , or Icehouse Pyramids , Treehouse pieces , Treehouse Pyramids and officially Looney Pyramids , are nestable and stackable pyramid-shaped gaming pieces and a game system . The game system was invented by Andrew Looney and John Cooper in 1987 , originally for use in the game of Icehouse . Kill Doctor Lucky is a humorous board game designed by James Ernest and released in 1996 by Cheapass Games . In 1998 , &quot;Kill Doctor Lucky&quot; won the Origins Award for &quot;Best Abstract Board Game of 1997&quot; .",
        "Question": "Which game was released first , Icehouse pieces or Kill Doctor Lucky ?",
        "Scores": {
          "Fluency": 6,
          "Relevance": 6,
          "Answerability": 6,
          "Complexity": 6
        },
        "QuestionType": "Which",
        "Type": "normal"
      },
      {
        "Model": "Semantic-Graph*",
        "Paragraph": "The Back-to-Africa movement , also known as the <u><b>Colonization movement or Black Zionism</b></u> , originated in the United States in the 19th century . It encouraged those of African descent to return to the African homelands of their ancestors . This movement would eventually inspire other movements ranging from the Nation of Islam to the Rastafari movement , and proved to be popular among African-Americans . The Black Star Line ( 1919\u22121922 ) was a shipping line incorporated by Marcus Garvey , the organizer of the Universal Negro Improvement Association ( UNIA ) , and other members of the UNIA . The shipping line was created to facilitate the transportation of goods and eventually African Americans throughout the African global economy . It derived its name from the White Star Line , a line whose success Garvey felt he could duplicate . Black Star Line became a key part of Garvey &#x27;s contribution to the Back-to-Africa movement . It was one among many businesses which the UNIA originated , such as the Universal Printing House , Negro Factories Corporation , and the widely distributed and highly successful &quot;Negro World&quot; weekly newspaper .",
        "Question": "the black star line was incorporated by marcus garvey , the organizer of a shipping line built by marcus garvey , was a key [UNK] of garvey movement ?",
        "Scores": {
          "Fluency": 5,
          "Relevance": 3,
          "Answerability": 5,
          "Complexity": 2
        },
        "QuestionType": "Other",
        "Type": "normal"
      },
      {
        "Model": "GPT-2",
        "Paragraph": "The Back-to-Africa movement , also known as the <u><b>Colonization movement or Black Zionism</b></u> , originated in the United States in the 19th century . It encouraged those of African descent to return to the African homelands of their ancestors . This movement would eventually inspire other movements ranging from the Nation of Islam to the Rastafari movement , and proved to be popular among African-Americans . The Black Star Line ( 1919\u22121922 ) was a shipping line incorporated by Marcus Garvey , the organizer of the Universal Negro Improvement Association ( UNIA ) , and other members of the UNIA . The shipping line was created to facilitate the transportation of goods and eventually African Americans throughout the African global economy . It derived its name from the White Star Line , a line whose success Garvey felt he could duplicate . Black Star Line became a key part of Garvey &#x27;s contribution to the Back-to-Africa movement . It was one among many businesses which the UNIA originated , such as the Universal Printing House , Negro Factories Corporation , and the widely distributed and highly successful &quot;Negro World&quot; weekly newspaper .",
        "Question": "What was the name of the movement that Marcus Garvey helped create that was the key to the Harle",
        "Scores": {
          "Fluency": 5,
          "Relevance": 3,
          "Answerability": 4,
          "Complexity": 2
        },
        "QuestionType": "What",
        "Type": "normal"
      },
      {
        "Model": "Semantic-Graph",
        "Paragraph": "The Back-to-Africa movement , also known as the <u><b>Colonization movement or Black Zionism</b></u> , originated in the United States in the 19th century . It encouraged those of African descent to return to the African homelands of their ancestors . This movement would eventually inspire other movements ranging from the Nation of Islam to the Rastafari movement , and proved to be popular among African-Americans . The Black Star Line ( 1919\u22121922 ) was a shipping line incorporated by Marcus Garvey , the organizer of the Universal Negro Improvement Association ( UNIA ) , and other members of the UNIA . The shipping line was created to facilitate the transportation of goods and eventually African Americans throughout the African global economy . It derived its name from the White Star Line , a line whose success Garvey felt he could duplicate . Black Star Line became a key part of Garvey &#x27;s contribution to the Back-to-Africa movement . It was one among many businesses which the UNIA originated , such as the Universal Printing House , Negro Factories Corporation , and the widely distributed and highly successful &quot;Negro World&quot; weekly newspaper .",
        "Question": "the black star line was a shipping line incorporated by a man that became a key during what movement ?",
        "Scores": {
          "Fluency": 4,
          "Relevance": 2,
          "Answerability": 4,
          "Complexity": 5
        },
        "QuestionType": "What",
        "Type": "normal"
      },
      {
        "Model": "Our model-2",
        "Paragraph": "The Back-to-Africa movement , also known as the <u><b>Colonization movement or Black Zionism</b></u> , originated in the United States in the 19th century . It encouraged those of African descent to return to the African homelands of their ancestors . This movement would eventually inspire other movements ranging from the Nation of Islam to the Rastafari movement , and proved to be popular among African-Americans . The Black Star Line ( 1919\u22121922 ) was a shipping line incorporated by Marcus Garvey , the organizer of the Universal Negro Improvement Association ( UNIA ) , and other members of the UNIA . The shipping line was created to facilitate the transportation of goods and eventually African Americans throughout the African global economy . It derived its name from the White Star Line , a line whose success Garvey felt he could duplicate . Black Star Line became a key part of Garvey &#x27;s contribution to the Back-to-Africa movement . It was one among many businesses which the UNIA originated , such as the Universal Printing House , Negro Factories Corporation , and the widely distributed and highly successful &quot;Negro World&quot; weekly newspaper .",
        "Question": "the black star line became a key part of garvey &#x27;s contribution to which shipping line that became a key part of garvey &#x27;s contribution to the movement. movement ?",
        "Scores": {
          "Fluency": 4,
          "Relevance": 5,
          "Answerability": 3,
          "Complexity": 4
        },
        "QuestionType": "Which",
        "Type": "normal"
      },
      {
        "Model": "RNN",
        "Paragraph": "Freakonomics : The Movie is a 2010 American documentary film based on the 2005 book &quot;Freakonomics : A Rogue Economist Explores the Hidden Side of Everything&quot; by economist Steven D. Levitt and writer Stephen J. Dubner . The film premiered at the Tribeca Film Festival in April 2010 with a theatrical release later in the year . The film received a lukewarm reception and a 65 % fresh rating at Rottentomatoes . In The Realm of the Hackers is a 2003 Australian documentary directed by Kevin Anderson about the prominent hacker community , centered in Melbourne , Australia in the late 1980s until early 1990 . The storyline is centered on the Australian teenagers going by the hacker names &quot;Electron&quot; and &quot;Phoenix&quot; , who were members of an elite computer hacking group called &#x27;The Realm &#x27; and hacked into some of the most secure computer networks in the world , including those of the US Naval Research Laboratory , Lawrence Livermore National Laboratory , a government lab charged with the security of the US nuclear stockpile , and NASA . The film runs for 55 minutes and was inspired by the book &quot;Underground&quot; , by Melbourne-based writer and academic Suelette Dreyfus .",
        "Question": "are the film &quot;[UNK] : the movie&quot; and &quot;the realm of the hackers&quot; from the same country ?",
        "Scores": {
          "Fluency": 5,
          "Relevance": 5,
          "Answerability": 6,
          "Complexity": 5
        },
        "QuestionType": "Other",
        "Type": "normal"
      },
      {
        "Model": "Semantic-Graph",
        "Paragraph": "The Back-to-Africa movement , also known as the <u><b>Colonization movement or Black Zionism</b></u> , originated in the United States in the 19th century . It encouraged those of African descent to return to the African homelands of their ancestors . This movement would eventually inspire other movements ranging from the Nation of Islam to the Rastafari movement , and proved to be popular among African-Americans . The Black Star Line ( 1919\u22121922 ) was a shipping line incorporated by Marcus Garvey , the organizer of the Universal Negro Improvement Association ( UNIA ) , and other members of the UNIA . The shipping line was created to facilitate the transportation of goods and eventually African Americans throughout the African global economy . It derived its name from the White Star Line , a line whose success Garvey felt he could duplicate . Black Star Line became a key part of Garvey &#x27;s contribution to the Back-to-Africa movement . It was one among many businesses which the UNIA originated , such as the Universal Printing House , Negro Factories Corporation , and the widely distributed and highly successful &quot;Negro World&quot; weekly newspaper .",
        "Question": "the black star line was a shipping line incorporated by a man that became a key during what movement ?",
        "Scores": {
          "Fluency": 2,
          "Relevance": 4,
          "Answerability": 2,
          "Complexity": 5
        },
        "QuestionType": "What",
        "Type": "repeat"
      },
      {
        "Model": "Gold",
        "Paragraph": "Ruth Leuwerik ( 23 April 1924 \u2013 12 January 2016 ) was a German film actress , one of the most popular stars of German film during the 1950s . She appeared in 34 films between 1950 and 1977 . Leuwerik is probably best known for her portrayal of Maria von Trapp in the films &quot;The Trapp Family&quot; and &quot;The Trapp Family in America&quot; . Maria Augusta von Trapp ( n\u00e9e Kutschera ; 26 January 1905 \u2013 28 March 1987 ) , also known as Baroness von Trapp , was the stepmother and matriarch of the Trapp Family Singers . She wrote &quot;The Story of the Trapp Family Singers&quot; which was published in 1949 . The story served as the inspiration for the 1956 West German film &quot;The Trapp Family&quot; , which in turn inspired the Broadway musical &quot;<u><b>The Sound of Music</b></u>&quot; ( 1959 ) and the 1965 film of the same name .",
        "Question": "What musical was inspired by the films that included Ruth Leuwerik &#x27;s best known role ?",
        "Scores": {
          "Fluency": 6,
          "Relevance": 6,
          "Answerability": 6,
          "Complexity": 6
        },
        "QuestionType": "What",
        "Type": "normal"
      },
      {
        "Model": "GPT-2",
        "Paragraph": "( , Foochow Romanized : Di\u00f2ng-l\u014f\u0324h ) is a district located in eastern Fujian province , China . Administered by Fuzhou , it occupies a land area of 648 km2 and a sea area of 1327 km2 . Changle was established in the sixth year of Emperor Wu-De ( 623 AD ) during the Tang Dynasty , and it became a county-level city on February 18 , 1994 . The district faces East China Sea and is connected to Mawei district by the Min River . Due to an increase in businesses , the province is now one of the richest province in China . The city was upgraded into a district on August 2017 by a government proposal . Longkou ( ) , formerly Huang County ( ) , is a port city in northeastern Shandong province , China , facing the Bohai Sea to the north and the Laizhou Bay to the west . Longkou , a county-level city , is administered by the prefecture-level city of Yantai . The total population of Longkou is 620,000 .",
        "Question": "Are Longkou and Changle in the same province?",
        "Scores": {
          "Fluency": 5,
          "Relevance": 4,
          "Answerability": 4,
          "Complexity": 5
        },
        "QuestionType": "Other",
        "Type": "normal"
      },
      {
        "Model": "Semantic-Graph",
        "Paragraph": "Pan American World Airways , known from its founding until 1950 as Pan American Airways and commonly known as Pan Am , was the principal and largest international air carrier in the United States from <u><b>1927</b></u> until its collapse on December 4 , 1991 . Founded in <u><b>1927</b></u> as a scheduled air mail and passenger service operating between Key West , Florida , and Havana , Cuba , the airline became a major company credited with many innovations that shaped the international airline industry , including the widespread use of jet aircraft , jumbo jets , and computerized reservation systems . It was also a founding member of the International Air Transport Association ( IATA ) , the global airline industry association . Identified by its blue globe logo ( &quot;The Blue Meatball&quot; ) , the use of the word &quot;Clipper&quot; in aircraft names and call signs , and the white pilot uniform caps , the airline was a cultural icon of the 20th century . In an era dominated by flag carriers that were wholly or majority government-owned , it was also the unofficial overseas flag carrier of the United States . During most of the jet era , Pan Am &#x27;s flagship terminal was the Worldport located at John F. Kennedy International Airport in New York City . Pan Am Cargo or Clipper Cargo was a subsidiary cargo airline of Pan American World Airways . Pan Am Cargo first used propeller aircraft just as the Douglas DC-4 . In 1963 , Pan Am &#x27;s all cargo jet service began in 1963 with Boeing 707-321C and it dominated Pan Am in air cargo market .",
        "Question": "pan am cargo or clipper cargo was an airline airline of an airline company that was founded in 1927 in what year ?",
        "Scores": {
          "Fluency": 1,
          "Relevance": 5,
          "Answerability": 2,
          "Complexity": 4
        },
        "QuestionType": "What",
        "Type": "normal"
      },
      {
        "Model": "Gold",
        "Paragraph": "The Back-to-Africa movement , also known as the <u><b>Colonization movement or Black Zionism</b></u> , originated in the United States in the 19th century . It encouraged those of African descent to return to the African homelands of their ancestors . This movement would eventually inspire other movements ranging from the Nation of Islam to the Rastafari movement , and proved to be popular among African-Americans . The Black Star Line ( 1919\u22121922 ) was a shipping line incorporated by Marcus Garvey , the organizer of the Universal Negro Improvement Association ( UNIA ) , and other members of the UNIA . The shipping line was created to facilitate the transportation of goods and eventually African Americans throughout the African global economy . It derived its name from the White Star Line , a line whose success Garvey felt he could duplicate . Black Star Line became a key part of Garvey &#x27;s contribution to the Back-to-Africa movement . It was one among many businesses which the UNIA originated , such as the Universal Printing House , Negro Factories Corporation , and the widely distributed and highly successful &quot;Negro World&quot; weekly newspaper .",
        "Question": "The Black Star Line was a part of the Marcus Garvey movement that was also known by what names ?",
        "Scores": {
          "Fluency": 6,
          "Relevance": 4,
          "Answerability": 5,
          "Complexity": 2
        },
        "QuestionType": "What",
        "Type": "normal"
      },
      {
        "Model": "Our model-1",
        "Paragraph": "The Back-to-Africa movement , also known as the <u><b>Colonization movement or Black Zionism</b></u> , originated in the United States in the 19th century . It encouraged those of African descent to return to the African homelands of their ancestors . This movement would eventually inspire other movements ranging from the Nation of Islam to the Rastafari movement , and proved to be popular among African-Americans . The Black Star Line ( 1919\u22121922 ) was a shipping line incorporated by Marcus Garvey , the organizer of the Universal Negro Improvement Association ( UNIA ) , and other members of the UNIA . The shipping line was created to facilitate the transportation of goods and eventually African Americans throughout the African global economy . It derived its name from the White Star Line , a line whose success Garvey felt he could duplicate . Black Star Line became a key part of Garvey &#x27;s contribution to the Back-to-Africa movement . It was one among many businesses which the UNIA originated , such as the Universal Printing House , Negro Factories Corporation , and the widely distributed and highly successful &quot;Negro World&quot; weekly newspaper .",
        "Question": "the black star line and black star line became a key part of what movement ?",
        "Scores": {
          "Fluency": 2,
          "Relevance": 4,
          "Answerability": 2,
          "Complexity": 4
        },
        "QuestionType": "What",
        "Type": "normal"
      },
      {
        "Model": "Semantic-Graph*",
        "Paragraph": "R\u00f3is\u00edn Marie Murphy ( ; ] ; born 5 July 1973 ) is an Irish singer-songwriter and record producer . She first became known in the 1990s as one-half of the UK trip hop duo Moloko with her partner Mark Brydon . After the breakup of Moloko , Murphy embarked on a solo career , releasing her debut solo album , &quot;Ruby Blue&quot; , written and produced with experimental musician Matthew Herbert , to critical praise in 2005 . Her second solo album , &quot;Overpowered&quot; , was released in 2007 . <u><b>Terry Alan Kath</b></u> ( January 31 , 1946 \u2013 January 23 , 1978 ) was an American musician and songwriter , best known as the original guitarist , one of the lead singers and founding members of the rock band Chicago . He has been praised by the band for his guitar skills and Ray Charles-influenced vocal style .",
        "Question": "in between terry kath and r\u00f3is\u00edn murphy who was an american musician and record producer ?",
        "Scores": {
          "Fluency": 3,
          "Relevance": 3,
          "Answerability": 3,
          "Complexity": 3
        },
        "QuestionType": "Who",
        "Type": "normal"
      },
      {
        "Model": "Semantic-Graph*",
        "Paragraph": "Richard Corey &quot;Big Hoss&quot; Harrison ( born April 27 , 1983 ) is an American businessman and reality television personality , known as a cast member of the History TV series &quot;Pawn Stars&quot; , which documents his work at the World Famous <u><b>Gold &amp; Silver Pawn Shop in Las Vegas</b></u> , which he co-owns with his father , Rick Harrison , and grandfather , Richard Benjamin Harrison . Pawnography is an American game show broadcast by History . Hosted by comedian Christopher Titus and featuring &quot;Pawn Stars&quot; personalities Rick Harrison , Corey Harrison and Austin &quot;Chumlee&quot; Russell as panelists , the series features contestants answering questions for a chance to win cash and items for sale from the Gold and Silver Pawn Shop ( where &quot;Pawn Stars&quot; is taped ) . The show premiered July 10 , 2014 , at 10 p.m . ET , following &quot;Pawn Stars&quot; .",
        "Question": "what is the name of this american businessman and reality television personality , whose panelists and panelists , was hosted by corey harrison ?",
        "Scores": {
          "Fluency": 2,
          "Relevance": 5,
          "Answerability": 3,
          "Complexity": 4
        },
        "QuestionType": "What",
        "Type": "normal"
      }
    ]
  },
  {
    "AssignmentId": "33IZTU6J84G0YXSM6U3P2ALCO6QSXC",
    "WorkerId": "A27WCIWK6YFX1O",
    "MturkData": [
      {
        "Model": "RNN",
        "Paragraph": "Thomas Robert Daley ( born 21 May 1994 ) is a British diver . Tom Daley specialises in the <u><b>10-metre platform event</b></u> and is a double World champion in the event ; he won the 2009 FINA World Championionship in the individual event at the age of 15 , before regaining it in 2017 . He was the 2012 Olympic bronze medalist in the event . Splash ! is a British television show which teaches celebrities the art of diving with the aid of Tom Daley . The first series started on 5 January 2013 and ended on 2 February 2013 . Gabby Logan and Vernon Kay hosted the show , with Andy Banks , Jo Brand and Leon Taylor as judges , and commentary by Alan March .",
        "Question": "what is the name of the british diver who won the 2009 fina world [UNK] in 2017 ?",
        "Scores": {
          "Fluency": 6,
          "Relevance": 6,
          "Answerability": 6,
          "Complexity": 6
        },
        "QuestionType": "What",
        "Type": "normal"
      },
      {
        "Model": "Our model-2",
        "Paragraph": "Thomas Robert Daley ( born 21 May 1994 ) is a British diver . Tom Daley specialises in the <u><b>10-metre platform event</b></u> and is a double World champion in the event ; he won the 2009 FINA World Championionship in the individual event at the age of 15 , before regaining it in 2017 . He was the 2012 Olympic bronze medalist in the event . Splash ! is a British television show which teaches celebrities the art of diving with the aid of Tom Daley . The first series started on 5 January 2013 and ended on 2 February 2013 . Gabby Logan and Vernon Kay hosted the show , with Andy Banks , Jo Brand and Leon Taylor as judges , and commentary by Alan March .",
        "Question": "what is the name of this british diver , who specialises in the event that is a double world champion in the event and was won the 2009 fina world matchplay in the individual event at the age of 15 , before completing it in 2017 ?",
        "Scores": {
          "Fluency": 6,
          "Relevance": 6,
          "Answerability": 6,
          "Complexity": 6
        },
        "QuestionType": "What",
        "Type": "normal"
      },
      {
        "Model": "Semantic-Graph",
        "Paragraph": "Parodia is a genus of flowering plants in the cactus family Cactaceae , native to the uplands of Argentina , Peru , Bolivia , Brazil , Colombia and Uruguay . This genus has about 50 species , many of which have been transferred from &quot;Eriocactus&quot; , &quot;Notocactus&quot; and &quot;Wigginsia&quot; . They range from small globose plants to 1 m tall columnar cacti . All are deeply ribbed and spiny , with single flowers at or near the crown . Some species produce offsets at the base . They are popular in cultivation , but must be grown indoors where temperatures fall below 10 C . Thalictrum ( ) is a genus of 120-200 species of herbaceous perennial flowering plants in the Ranunculaceae ( buttercup ) family native mostly to temperate regions . Meadow-rue is a common name for plants in this genus .",
        "Question": "are parodia and thalictrum both plants ?",
        "Scores": {
          "Fluency": 6,
          "Relevance": 4,
          "Answerability": 1,
          "Complexity": 0
        },
        "QuestionType": "Other",
        "Type": "repeat"
      },
      {
        "Model": "Semantic-Graph",
        "Paragraph": "Parodia is a genus of flowering plants in the cactus family Cactaceae , native to the uplands of Argentina , Peru , Bolivia , Brazil , Colombia and Uruguay . This genus has about 50 species , many of which have been transferred from &quot;Eriocactus&quot; , &quot;Notocactus&quot; and &quot;Wigginsia&quot; . They range from small globose plants to 1 m tall columnar cacti . All are deeply ribbed and spiny , with single flowers at or near the crown . Some species produce offsets at the base . They are popular in cultivation , but must be grown indoors where temperatures fall below 10 C . Thalictrum ( ) is a genus of 120-200 species of herbaceous perennial flowering plants in the Ranunculaceae ( buttercup ) family native mostly to temperate regions . Meadow-rue is a common name for plants in this genus .",
        "Question": "are parodia and thalictrum both plants ?",
        "Scores": {
          "Fluency": 5,
          "Relevance": 4,
          "Answerability": 0,
          "Complexity": 0
        },
        "QuestionType": "Other",
        "Type": "normal"
      },
      {
        "Model": "Semantic-Graph",
        "Paragraph": "Paradise Pier is a themed land at <u><b>Disney California Adventure</b></u> , based on that of Victorian boardwalks that were once found along the coast of California . Despite its name and the presence of a nearby man-made lake , Paradise Pier is not actually a pier , but merely a waterside area of the park . The roller coaster California Screamin &#x27; sprawls across much of it , with various other attractions and forms of entertainment scattered around it . The boardwalk-themed launched roller coaster was designed by Ingenieur B\u00fcro Stengel GmbH and was built by Intamin . California Screamin &#x27; is the eighth-longest rollercoaster in the world ( and third-longest steel coaster in the United States ) , at 6072 ft long . It is also the longest ride with an inversion ( since Son of Beast became defunct ) . Its highest point is 120 ft followed by a 108 ft drop . Though built of steel , the structure as designed visually mimics the features of a wooden coaster .",
        "Question": "paradise pier is a themed land at the roller coaster that includes forms of entertainment scattered across much of paradise pier , in the united states ) , at 6072 ft long",
        "Scores": {
          "Fluency": 0,
          "Relevance": 0,
          "Answerability": 0,
          "Complexity": 0
        },
        "QuestionType": "Other",
        "Type": "normal"
      },
      {
        "Model": "GPT-2",
        "Paragraph": "John Henry &quot;Doc&quot; Holliday ( August 14 , 1851 \u2013 November 8 , 1887 ) was an American gambler , gunfighter , and dentist , and a good friend of Wyatt Earp . He is best known for his role as a temporary deputy marshal in the events leading up to and following the Gunfight at the O.K . Corral . Thomas Fitch ( January 27 , 1838 \u2013 November 12 , 1923 ) was an American lawyer and politician . He defended President Brigham Young of The Church of Jesus Christ of Latter-day Saints and other church leaders when Young and his denomination were prosecuted for polygamy in 1871 and 1872 . He also successfully defended Virgil , Morgan , and Wyatt Earp along with Doc Holliday when they were accused of murdering Billy Clanton , and Tom and Frank McLaury during the <u><b>October 25 , 1881</b></u> Gunfight at the O.K . Corral .",
        "Question": "Gunfight at the O.K. Corral at this building was used by a person who",
        "Scores": {
          "Fluency": 0,
          "Relevance": 5,
          "Answerability": 2,
          "Complexity": 1
        },
        "QuestionType": "Who",
        "Type": "normal"
      },
      {
        "Model": "Gold",
        "Paragraph": "Thomas Robert Daley ( born 21 May 1994 ) is a British diver . Tom Daley specialises in the <u><b>10-metre platform event</b></u> and is a double World champion in the event ; he won the 2009 FINA World Championionship in the individual event at the age of 15 , before regaining it in 2017 . He was the 2012 Olympic bronze medalist in the event . Splash ! is a British television show which teaches celebrities the art of diving with the aid of Tom Daley . The first series started on 5 January 2013 and ended on 2 February 2013 . Gabby Logan and Vernon Kay hosted the show , with Andy Banks , Jo Brand and Leon Taylor as judges , and commentary by Alan March .",
        "Question": "The British diver featured in Splash ! specializes in what event ?",
        "Scores": {
          "Fluency": 6,
          "Relevance": 6,
          "Answerability": 6,
          "Complexity": 6
        },
        "QuestionType": "What",
        "Type": "normal"
      },
      {
        "Model": "Semantic-Graph*",
        "Paragraph": "Thomas Robert Daley ( born 21 May 1994 ) is a British diver . Tom Daley specialises in the <u><b>10-metre platform event</b></u> and is a double World champion in the event ; he won the 2009 FINA World Championionship in the individual event at the age of 15 , before regaining it in 2017 . He was the 2012 Olympic bronze medalist in the event . Splash ! is a British television show which teaches celebrities the art of diving with the aid of Tom Daley . The first series started on 5 January 2013 and ended on 2 February 2013 . Gabby Logan and Vernon Kay hosted the show , with Andy Banks , Jo Brand and Leon Taylor as judges , and commentary by Alan March .",
        "Question": "splash ! is a british television show featuring celebrities the art of diving with the aid of a british diver that specializes in what event ?",
        "Scores": {
          "Fluency": 2,
          "Relevance": 5,
          "Answerability": 1,
          "Complexity": 6
        },
        "QuestionType": "What",
        "Type": "normal"
      },
      {
        "Model": "Our model-1",
        "Paragraph": "Camille Delamarre is a French film editor and director , best known for directing &quot;The Transporter Refueled&quot; and &quot;Brick Mansions&quot; . He edited films including &quot;<u><b>Transporter 3</b></u>&quot; and &quot;Taken 2 &quot;, among others . <u><b>Transporter 3</b></u> ( French : Le Transporteur 3 ) is a 2008 French action film and the third installment in the &quot;Transporter&quot; franchise . Both Jason Statham and Fran\u00e7ois Berl\u00e9and reprise their roles , as Frank Martin and Tarconi , respectively . This is the first film in the series to be directed by Olivier Megaton . The film continues the story of Frank Martin , a professional &quot;transporter&quot; who has returned to France to continue his low-key business of delivering packages without question .",
        "Question": "what 2008 french action film and the third installment in the &quot;transporter&quot; franchise edited by tom [UNK] edited films including &quot;transporter 3&quot; ?",
        "Scores": {
          "Fluency": 0,
          "Relevance": 1,
          "Answerability": 0,
          "Complexity": 0
        },
        "QuestionType": "What",
        "Type": "normal"
      },
      {
        "Model": "Semantic-Graph*",
        "Paragraph": "Brideville Football Club was an Irish association football club , originally based in The Liberties , Dublin . They were active during the 1920s , 1930s and 1940s , playing in both the League of Ireland and the Leinster Senior League . They were the first ever winners of the <u><b>FAI Junior Cup</b></u> and also played in two FAI Cup finals . The Liberties ( Irish : Na Saoirs\u00ed or occasionally Na Libirt\u00ed ) is an area in central Dublin , Ireland , located to the southwest of the inner city . One of Dublin &#x27;s most historic working-class neighbourhoods , the area is traditionally associated with social housing , market traders , local family-owned businesses , as well as whiskey distilling , it is now also a centre of enterprise and commercial life in the heart of the city . Today the historic city quarter sits side by side with dynamic media and tech hubs and highly respected medical and education centres .",
        "Question": "brideville football club was originally , originally of brideville fc , the liberties is an area in central , ireland , that were the first ever neighbourhoods ?",
        "Scores": {
          "Fluency": 5,
          "Relevance": 4,
          "Answerability": 5,
          "Complexity": 6
        },
        "QuestionType": "Other",
        "Type": "repeat"
      },
      {
        "Model": "Our model-1",
        "Paragraph": "Thomas Robert Daley ( born 21 May 1994 ) is a British diver . Tom Daley specialises in the <u><b>10-metre platform event</b></u> and is a double World champion in the event ; he won the 2009 FINA World Championionship in the individual event at the age of 15 , before regaining it in 2017 . He was the 2012 Olympic bronze medalist in the event . Splash ! is a British television show which teaches celebrities the art of diving with the aid of Tom Daley . The first series started on 5 January 2013 and ended on 2 February 2013 . Gabby Logan and Vernon Kay hosted the show , with Andy Banks , Jo Brand and Leon Taylor as judges , and commentary by Alan March .",
        "Question": "which british diver was specialises in the [UNK] platform event ?",
        "Scores": {
          "Fluency": 6,
          "Relevance": 0,
          "Answerability": 0,
          "Complexity": 6
        },
        "QuestionType": "Which",
        "Type": "normal"
      },
      {
        "Model": "Semantic-Graph*",
        "Paragraph": "Okyeame was a literary magazine founded by the Ghana Society of Writers in the post-Independence era , which saw the rapid rise of a new generation of thinkers , writers and poets in the country . The first issue of &quot;Okyeame&quot; appeared in 1960 , and issues were published , at irregular intervals , up until 1972 . Inspired by Kwame Nkrumah , the first Prime Minister of Ghana , the publication sought to explore the experiences of Africa from a new intellectual framework . Writers published in the magazine included its first editor Kofi Awoonor , Efua Sutherland ( later also editor ) , Ayi Kwei Armah and Ama Ata Aidoo . Kwame Nkrumah PC ( 21 September 1909 \u2013 27 April 1972 ) was the first prime minister and president of Ghana , having led it to independence from <u><b>Britain</b></u> in 1957 . An influential advocate of Pan-Africanism , Nkrumah was a founding member of the Organization of African Unity and winner of the Lenin Peace Prize in 1962 .",
        "Question": "in what country was the magazine okyeame inspired by in 1957 country ?",
        "Scores": {
          "Fluency": 3,
          "Relevance": 3,
          "Answerability": 3,
          "Complexity": 3
        },
        "QuestionType": "What",
        "Type": "normal"
      },
      {
        "Model": "Semantic-Graph*",
        "Paragraph": "<u><b>Johan Leysen</b></u> ( born 19 February 1950 ) is a Belgian actor . He has appeared in more than 130 films and television shows since 1977 . He starred in the film &quot;De grens&quot; , which was screened in the Un Certain Regard section at the 1984 Cannes Film Festival . In 1998 he won the Golden Calf for Best Actor for his role in the movie &quot;Felice ... Felice ...&quot; . In the 2010 film &quot;The American&quot; , he appeared as Pavel , mysterious handler of Jack , the assassin character played by George Clooney . George Timothy Clooney ( born May 6 , 1961 ) is an American actor , director , producer , screenwriter , activist , businessman , and philanthropist . He has received three Golden Globe Awards for his work as an actor and two Academy Awards , one for acting in &quot;Syriana&quot; ( 2006 ) and the other for co-producing &quot;Argo&quot; ( 2012 ) .",
        "Question": "who is older , johan leysen or george clooney ?",
        "Scores": {
          "Fluency": 6,
          "Relevance": 6,
          "Answerability": 6,
          "Complexity": 6
        },
        "QuestionType": "Who",
        "Type": "normal"
      },
      {
        "Model": "GPT-2",
        "Paragraph": "Thomas Robert Daley ( born 21 May 1994 ) is a British diver . Tom Daley specialises in the <u><b>10-metre platform event</b></u> and is a double World champion in the event ; he won the 2009 FINA World Championionship in the individual event at the age of 15 , before regaining it in 2017 . He was the 2012 Olympic bronze medalist in the event . Splash ! is a British television show which teaches celebrities the art of diving with the aid of Tom Daley . The first series started on 5 January 2013 and ended on 2 February 2013 . Gabby Logan and Vernon Kay hosted the show , with Andy Banks , Jo Brand and Leon Taylor as judges , and commentary by Alan March .",
        "Question": "Splash! teaches a diver who lost how many times at the age of 15?",
        "Scores": {
          "Fluency": 4,
          "Relevance": 1,
          "Answerability": 0,
          "Complexity": 0
        },
        "QuestionType": "Who",
        "Type": "normal"
      },
      {
        "Model": "Semantic-Graph",
        "Paragraph": "Thomas Robert Daley ( born 21 May 1994 ) is a British diver . Tom Daley specialises in the <u><b>10-metre platform event</b></u> and is a double World champion in the event ; he won the 2009 FINA World Championionship in the individual event at the age of 15 , before regaining it in 2017 . He was the 2012 Olympic bronze medalist in the event . Splash ! is a British television show which teaches celebrities the art of diving with the aid of Tom Daley . The first series started on 5 January 2013 and ended on 2 February 2013 . Gabby Logan and Vernon Kay hosted the show , with Andy Banks , Jo Brand and Leon Taylor as judges , and commentary by Alan March .",
        "Question": "which company does splash with the aid of the show splash win the 2009 fina world championionship",
        "Scores": {
          "Fluency": 1,
          "Relevance": 3,
          "Answerability": 0,
          "Complexity": 6
        },
        "QuestionType": "Which",
        "Type": "normal"
      }
    ]
  },
  {
    "AssignmentId": "33JKGHPFYF9SO81DKRKUSZV8U3YMNA",
    "WorkerId": "A1SNHBVMJU8RD4",
    "MturkData": [
      {
        "Model": "Semantic-Graph",
        "Paragraph": "The evil clown is a subversion of the traditional comic clown character , in which the playful trope is instead rendered as disturbing through the use of horror elements and dark humor . The modern archetype of the evil clown was popularized by Stephen King &#x27;s 1986 novel &quot;It&quot; . The character can be seen as playing off the sense of unease felt by sufferers of coulrophobia . It is a 1986 horror novel by American author Stephen King . It was his 22nd book and 18th novel written under his own name . The story follows the experiences of <u><b>seven</b></u> children as they are terrorized by a being that exploits the fears and phobias of its victims to disguise itself while hunting its prey . &quot;It&quot; primarily appears in the form of a clown to attract its preferred prey of young children .",
        "Question": "what is the name of the main characters of the modern archetype of the evil clown that follows the experiences of seven , seven , terrorized prey and phobias of seven ?",
        "Scores": {
          "Fluency": 6,
          "Relevance": 4,
          "Answerability": 5,
          "Complexity": 4
        },
        "QuestionType": "What",
        "Type": "normal"
      },
      {
        "Model": "GPT-2",
        "Paragraph": "The Ontario Raiders were a member of the National Lacrosse League during the 1998 NLL season . The franchise was founded as an expansion team in Hamilton , Ontario , and played their home games at Copps Coliseum . Former Buffalo Bandits coach Les Bartley was hired to coach the new team , and he lured former Bandit Jim Veltman to join him , becoming the Raiders &#x27; captain . The team finished a respectable 6-6 in their inaugural season , but missed the playoffs on a tie-breaker . Following the season , losses of $ 250,000 forced owner Chris Fritz to look for partners . Maple Leaf Sports &amp; Entertainment considered purchasing the team , but ultimately a group which included Bill Watters , the then Assistant General Manager of the Toronto Maple Leafs , Paul Beeston , former president of the Toronto Blue Jays , <u><b>Tie Domi</b></u> , player for the Maple Leafs , and Bobby Orr , former NHL player , bought it for $ 250,000 and promptly relocated the team to Toronto &#x27;s Maple Leaf Gardens where they rebranded it the Toronto Rock . Tahir &quot;Tie&quot; Domi ( born November 1 , 1969 ) is a retired Canadian professional ice hockey player of Albanian origin . Known for his role as an enforcer , he played for the Toronto Maple Leafs , New York Rangers and Winnipeg Jets over a sixteen-year NHL career . He has more penalty minutes than any other player in the history of the Maple Leafs ( see Maple Leafs records ) and third overall in penalty minutes in NHL history .",
        "Question": "Which professional ice hockey player was part of the NHL, Maple Leaf Sports or the Ontario Raiders?",
        "Scores": {
          "Fluency": 6,
          "Relevance": 5,
          "Answerability": 5,
          "Complexity": 3
        },
        "QuestionType": "Which",
        "Type": "normal"
      },
      {
        "Model": "Semantic-Graph*",
        "Paragraph": "The Ontario Raiders were a member of the National Lacrosse League during the 1998 NLL season . The franchise was founded as an expansion team in Hamilton , Ontario , and played their home games at Copps Coliseum . Former Buffalo Bandits coach Les Bartley was hired to coach the new team , and he lured former Bandit Jim Veltman to join him , becoming the Raiders &#x27; captain . The team finished a respectable 6-6 in their inaugural season , but missed the playoffs on a tie-breaker . Following the season , losses of $ 250,000 forced owner Chris Fritz to look for partners . Maple Leaf Sports &amp; Entertainment considered purchasing the team , but ultimately a group which included Bill Watters , the then Assistant General Manager of the Toronto Maple Leafs , Paul Beeston , former president of the Toronto Blue Jays , <u><b>Tie Domi</b></u> , player for the Maple Leafs , and Bobby Orr , former NHL player , bought it for $ 250,000 and promptly relocated the team to Toronto &#x27;s Maple Leaf Gardens where they rebranded it the Toronto Rock . Tahir &quot;Tie&quot; Domi ( born November 1 , 1969 ) is a retired Canadian professional ice hockey player of Albanian origin . Known for his role as an enforcer , he played for the Toronto Maple Leafs , New York Rangers and Winnipeg Jets over a sixteen-year NHL career . He has more penalty minutes than any other player in the history of the Maple Leafs ( see Maple Leafs records ) and third overall in penalty minutes in NHL history .",
        "Question": "the ontario raiders group and the toronto raiders group were a member of the national lacrosse league ?",
        "Scores": {
          "Fluency": 5,
          "Relevance": 3,
          "Answerability": 2,
          "Complexity": 2
        },
        "QuestionType": "Other",
        "Type": "normal"
      },
      {
        "Model": "GPT-2",
        "Paragraph": "In Norse mythology , Hl\u00edn ( Old Norse &quot;protectress&quot; ) is a goddess associated with the goddess Frigg . Hl\u00edn appears in a poem in the &quot;Poetic Edda&quot; , compiled in the 13th century from earlier traditional sources , the &quot;Prose Edda&quot; , written in the 13th century by Snorri Sturluson , and in kennings found in skaldic poetry . Hl\u00edn has been theorized as possibly another name for Frigg . Norse mythology is the body of mythology of the North Germanic people stemming from Norse paganism and continuing after the Christianization of Scandinavia and into the Scandinavian folklore of the modern period . The northernmost extension of Germanic mythology , Norse mythology consists of tales of <u><b>various deities , beings , and heroes</b></u> derived from numerous sources from both before and after the pagan period , including medieval manuscripts , archaeological representations , and folk tradition .",
        "Question": "Hl\u00edn is associated with which people, beings, and heroes from earlier in the hermen",
        "Scores": {
          "Fluency": 5,
          "Relevance": 4,
          "Answerability": 5,
          "Complexity": 4
        },
        "QuestionType": "Which",
        "Type": "repeat"
      },
      {
        "Model": "Semantic-Graph",
        "Paragraph": "Ruffin Horne McNeill Jr. ( born October 8 , 1958 ) is an American football coach and former player . He is currently the assistant head coach and defensive tackles coach at the University of Oklahoma . He was previously the assistant head coach and defensive line coach at the University of Virginia . McNeill also served as the head coach of the East Carolina Pirates from 2010 to 2015 . Before being named head coach of the Pirates , McNeill served the Texas Tech Red Raiders as an interim head coach , assistant head coach , special teams coordinator , and linebackers coach . On December 28 , 2009 , he was named interim head coach of the Red Raiders following the suspension and later firing of head coach Mike Leach . He served in the position until the hiring of Tommy Tuberville , who subsequently released him as defensive coordinator . Michael Charles Leach ( born March 9 , 1961 ) is an American college football coach . He is the head coach of the Washington State Cougars football team . Previously , he was head coach of the Texas Tech Red Raiders football team , leading the Red Raiders to winning seasons in every year of his <u><b>tenure</b></u> .",
        "Question": "ruffin mcneill was the head coach of what american college college former head coach of the red raiders ?",
        "Scores": {
          "Fluency": 5,
          "Relevance": 3,
          "Answerability": 4,
          "Complexity": 2
        },
        "QuestionType": "What",
        "Type": "normal"
      },
      {
        "Model": "RNN",
        "Paragraph": "The Ontario Raiders were a member of the National Lacrosse League during the 1998 NLL season . The franchise was founded as an expansion team in Hamilton , Ontario , and played their home games at Copps Coliseum . Former Buffalo Bandits coach Les Bartley was hired to coach the new team , and he lured former Bandit Jim Veltman to join him , becoming the Raiders &#x27; captain . The team finished a respectable 6-6 in their inaugural season , but missed the playoffs on a tie-breaker . Following the season , losses of $ 250,000 forced owner Chris Fritz to look for partners . Maple Leaf Sports &amp; Entertainment considered purchasing the team , but ultimately a group which included Bill Watters , the then Assistant General Manager of the Toronto Maple Leafs , Paul Beeston , former president of the Toronto Blue Jays , <u><b>Tie Domi</b></u> , player for the Maple Leafs , and Bobby Orr , former NHL player , bought it for $ 250,000 and promptly relocated the team to Toronto &#x27;s Maple Leaf Gardens where they rebranded it the Toronto Rock . Tahir &quot;Tie&quot; Domi ( born November 1 , 1969 ) is a retired Canadian professional ice hockey player of Albanian origin . Known for his role as an enforcer , he played for the Toronto Maple Leafs , New York Rangers and Winnipeg Jets over a sixteen-year NHL career . He has more penalty minutes than any other player in the history of the Maple Leafs ( see Maple Leafs records ) and third overall in penalty minutes in NHL history .",
        "Question": "which retired canadian professional ice hockey player of albanian origin is a member of maple leaf sports &amp; entertainment ?",
        "Scores": {
          "Fluency": 6,
          "Relevance": 5,
          "Answerability": 4,
          "Complexity": 4
        },
        "QuestionType": "Which",
        "Type": "normal"
      },
      {
        "Model": "GPT-2",
        "Paragraph": "In Norse mythology , Hl\u00edn ( Old Norse &quot;protectress&quot; ) is a goddess associated with the goddess Frigg . Hl\u00edn appears in a poem in the &quot;Poetic Edda&quot; , compiled in the 13th century from earlier traditional sources , the &quot;Prose Edda&quot; , written in the 13th century by Snorri Sturluson , and in kennings found in skaldic poetry . Hl\u00edn has been theorized as possibly another name for Frigg . Norse mythology is the body of mythology of the North Germanic people stemming from Norse paganism and continuing after the Christianization of Scandinavia and into the Scandinavian folklore of the modern period . The northernmost extension of Germanic mythology , Norse mythology consists of tales of <u><b>various deities , beings , and heroes</b></u> derived from numerous sources from both before and after the pagan period , including medieval manuscripts , archaeological representations , and folk tradition .",
        "Question": "Hl\u00edn is associated with which people, beings, and heroes from earlier in the hermen",
        "Scores": {
          "Fluency": 5,
          "Relevance": 4,
          "Answerability": 3,
          "Complexity": 5
        },
        "QuestionType": "Which",
        "Type": "normal"
      },
      {
        "Model": "Gold",
        "Paragraph": "Paul Michael Gross , OC ( born April 30 , 1959 ) is a Canadian actor , producer , director , singer , and writer born in <u><b>Calgary , Alberta</b></u> . He is known for his lead role as Constable Benton Fraser in the television series &quot;Due South&quot; as well as his 2008 war film &quot;Passchendaele&quot; , which he wrote , produced , directed , and starred in . During &quot;Due South&quot; &lt; nowiki &gt; &#x27; &lt; /nowiki &gt; s final season , Gross acted as executive producer in addition to starring , wrote the season three opener and finale , the two part series finale and wrote and sang songs for the show , some of which can be found on the two &quot;Due South&quot; soundtracks . He later found success with another Canadian TV series , &quot;Slings and Arrows&quot; . He also produced one film with Akshay Kumar called Speedy Singhs starring Camilla Belle and Vinay Virmani . Getting Married in Buffalo Jump is a 1990 Canadian TV movie filmed in Alberta , Canada . In specific Cowley , Lundbreck , and Pincher Creek . It was directed by Eric Till and stars Wendy Crewson and Paul Gross .",
        "Question": "Getting Married in Buffalo Jump stars an actor who was born in what city ?",
        "Scores": {
          "Fluency": 6,
          "Relevance": 5,
          "Answerability": 4,
          "Complexity": 5
        },
        "QuestionType": "Who",
        "Type": "normal"
      },
      {
        "Model": "Gold",
        "Paragraph": "Christopher Taylor &quot;Chris&quot; White ( born 7 March 1943 ) is an English singer , songwriter , musician , and record producer . &quot;I Love You&quot; is a 1965 song by The Zombies , written by their member Chris White , which was covered by <u><b>People ! and The Carnabeats</b></u> and by several other artists , including foreign translations .",
        "Question": "Who covered the song I Love You by Chris Write ?",
        "Scores": {
          "Fluency": 6,
          "Relevance": 4,
          "Answerability": 5,
          "Complexity": 4
        },
        "QuestionType": "Who",
        "Type": "normal"
      },
      {
        "Model": "Our model-1",
        "Paragraph": "The Ontario Raiders were a member of the National Lacrosse League during the 1998 NLL season . The franchise was founded as an expansion team in Hamilton , Ontario , and played their home games at Copps Coliseum . Former Buffalo Bandits coach Les Bartley was hired to coach the new team , and he lured former Bandit Jim Veltman to join him , becoming the Raiders &#x27; captain . The team finished a respectable 6-6 in their inaugural season , but missed the playoffs on a tie-breaker . Following the season , losses of $ 250,000 forced owner Chris Fritz to look for partners . Maple Leaf Sports &amp; Entertainment considered purchasing the team , but ultimately a group which included Bill Watters , the then Assistant General Manager of the Toronto Maple Leafs , Paul Beeston , former president of the Toronto Blue Jays , <u><b>Tie Domi</b></u> , player for the Maple Leafs , and Bobby Orr , former NHL player , bought it for $ 250,000 and promptly relocated the team to Toronto &#x27;s Maple Leaf Gardens where they rebranded it the Toronto Rock . Tahir &quot;Tie&quot; Domi ( born November 1 , 1969 ) is a retired Canadian professional ice hockey player of Albanian origin . Known for his role as an enforcer , he played for the Toronto Maple Leafs , New York Rangers and Winnipeg Jets over a sixteen-year NHL career . He has more penalty minutes than any other player in the history of the Maple Leafs ( see Maple Leafs records ) and third overall in penalty minutes in NHL history .",
        "Question": "who was the former canadian professional ice hockey player of albanian origin , who was a former nhl player , who was a retired canadian professional ice hockey player of albanian origin ?",
        "Scores": {
          "Fluency": 5,
          "Relevance": 4,
          "Answerability": 5,
          "Complexity": 4
        },
        "QuestionType": "Who",
        "Type": "normal"
      },
      {
        "Model": "Gold",
        "Paragraph": "Linda Lingle ( &quot;n\u00e9e&quot; Cutter ; June 4 , 1953 ) is an American politician , who was the sixth Governor of Hawaii from 2002 until 2010 . She was the first Republican elected governor of Hawaii since the departure of William F. Quinn in 1962 . Lingle was also the first female governor of Hawaii ; first Jewish governor of Hawaii ; first county mayor elected governor of Hawaii ; and the first governor of Hawaii not to have any children . Prior to her gubernatorial administration , Lingle served as Maui County mayor , council member , and chair of the Hawaii <u><b>Republican Party .</b></u> Hawaii Governor Linda Lingle has approved a number of energy-related bills to address climate change and promote local renewable energy production . The governor &#x27;s energy bill-signing streak started in late April 2008 with the approval of House Bill 2502 , which allows solar energy facilities to be located on less-productive agricultural lands , followed in late May by the approval of HB 3179 , which makes it easier for biofuel producers to lease state lands . In the same time frame , the governor approved SB 2034 , SB 3190 , and HB 2168 , which authorize special purpose revenue bonds to help finance a 2.7-megawatt wave energy facility off the coast of Maui , a solar energy facility on Oahu , and hydrogen generation and conversion facilities at the Natural Energy Laboratory of Hawaii Authority , located on the island of Hawaii .",
        "Question": "What political party was the 6th governor of Hawaii that passed bills to help with global warming in Hawaii ?",
        "Scores": {
          "Fluency": 6,
          "Relevance": 5,
          "Answerability": 4,
          "Complexity": 5
        },
        "QuestionType": "What",
        "Type": "repeat"
      },
      {
        "Model": "Semantic-Graph",
        "Paragraph": "The Ontario Raiders were a member of the National Lacrosse League during the 1998 NLL season . The franchise was founded as an expansion team in Hamilton , Ontario , and played their home games at Copps Coliseum . Former Buffalo Bandits coach Les Bartley was hired to coach the new team , and he lured former Bandit Jim Veltman to join him , becoming the Raiders &#x27; captain . The team finished a respectable 6-6 in their inaugural season , but missed the playoffs on a tie-breaker . Following the season , losses of $ 250,000 forced owner Chris Fritz to look for partners . Maple Leaf Sports &amp; Entertainment considered purchasing the team , but ultimately a group which included Bill Watters , the then Assistant General Manager of the Toronto Maple Leafs , Paul Beeston , former president of the Toronto Blue Jays , <u><b>Tie Domi</b></u> , player for the Maple Leafs , and Bobby Orr , former NHL player , bought it for $ 250,000 and promptly relocated the team to Toronto &#x27;s Maple Leaf Gardens where they rebranded it the Toronto Rock . Tahir &quot;Tie&quot; Domi ( born November 1 , 1969 ) is a retired Canadian professional ice hockey player of Albanian origin . Known for his role as an enforcer , he played for the Toronto Maple Leafs , New York Rangers and Winnipeg Jets over a sixteen-year NHL career . He has more penalty minutes than any other player in the history of the Maple Leafs ( see Maple Leafs records ) and third overall in penalty minutes in NHL history .",
        "Question": "the ontario raiders were a member of the nhl league during the 1998 nll season , the sports &amp; entertainment considered purchasing group , a group of which professional ice hockey player of albanian",
        "Scores": {
          "Fluency": 6,
          "Relevance": 4,
          "Answerability": 5,
          "Complexity": 4
        },
        "QuestionType": "Which",
        "Type": "normal"
      },
      {
        "Model": "Our model-2",
        "Paragraph": "The Ontario Raiders were a member of the National Lacrosse League during the 1998 NLL season . The franchise was founded as an expansion team in Hamilton , Ontario , and played their home games at Copps Coliseum . Former Buffalo Bandits coach Les Bartley was hired to coach the new team , and he lured former Bandit Jim Veltman to join him , becoming the Raiders &#x27; captain . The team finished a respectable 6-6 in their inaugural season , but missed the playoffs on a tie-breaker . Following the season , losses of $ 250,000 forced owner Chris Fritz to look for partners . Maple Leaf Sports &amp; Entertainment considered purchasing the team , but ultimately a group which included Bill Watters , the then Assistant General Manager of the Toronto Maple Leafs , Paul Beeston , former president of the Toronto Blue Jays , <u><b>Tie Domi</b></u> , player for the Maple Leafs , and Bobby Orr , former NHL player , bought it for $ 250,000 and promptly relocated the team to Toronto &#x27;s Maple Leaf Gardens where they rebranded it the Toronto Rock . Tahir &quot;Tie&quot; Domi ( born November 1 , 1969 ) is a retired Canadian professional ice hockey player of Albanian origin . Known for his role as an enforcer , he played for the Toronto Maple Leafs , New York Rangers and Winnipeg Jets over a sixteen-year NHL career . He has more penalty minutes than any other player in the history of the Maple Leafs ( see Maple Leafs records ) and third overall in penalty minutes in NHL history .",
        "Question": "what retired canadian professional ice hockey player of albanian origin was the head coach for the maple leaf sports &amp; entertainment ?",
        "Scores": {
          "Fluency": 6,
          "Relevance": 4,
          "Answerability": 5,
          "Complexity": 4
        },
        "QuestionType": "What",
        "Type": "normal"
      },
      {
        "Model": "Gold",
        "Paragraph": "Linda Lingle ( &quot;n\u00e9e&quot; Cutter ; June 4 , 1953 ) is an American politician , who was the sixth Governor of Hawaii from 2002 until 2010 . She was the first Republican elected governor of Hawaii since the departure of William F. Quinn in 1962 . Lingle was also the first female governor of Hawaii ; first Jewish governor of Hawaii ; first county mayor elected governor of Hawaii ; and the first governor of Hawaii not to have any children . Prior to her gubernatorial administration , Lingle served as Maui County mayor , council member , and chair of the Hawaii <u><b>Republican Party .</b></u> Hawaii Governor Linda Lingle has approved a number of energy-related bills to address climate change and promote local renewable energy production . The governor &#x27;s energy bill-signing streak started in late April 2008 with the approval of House Bill 2502 , which allows solar energy facilities to be located on less-productive agricultural lands , followed in late May by the approval of HB 3179 , which makes it easier for biofuel producers to lease state lands . In the same time frame , the governor approved SB 2034 , SB 3190 , and HB 2168 , which authorize special purpose revenue bonds to help finance a 2.7-megawatt wave energy facility off the coast of Maui , a solar energy facility on Oahu , and hydrogen generation and conversion facilities at the Natural Energy Laboratory of Hawaii Authority , located on the island of Hawaii .",
        "Question": "What political party was the 6th governor of Hawaii that passed bills to help with global warming in Hawaii ?",
        "Scores": {
          "Fluency": 6,
          "Relevance": 4,
          "Answerability": 5,
          "Complexity": 4
        },
        "QuestionType": "What",
        "Type": "normal"
      },
      {
        "Model": "Gold",
        "Paragraph": "The Ontario Raiders were a member of the National Lacrosse League during the 1998 NLL season . The franchise was founded as an expansion team in Hamilton , Ontario , and played their home games at Copps Coliseum . Former Buffalo Bandits coach Les Bartley was hired to coach the new team , and he lured former Bandit Jim Veltman to join him , becoming the Raiders &#x27; captain . The team finished a respectable 6-6 in their inaugural season , but missed the playoffs on a tie-breaker . Following the season , losses of $ 250,000 forced owner Chris Fritz to look for partners . Maple Leaf Sports &amp; Entertainment considered purchasing the team , but ultimately a group which included Bill Watters , the then Assistant General Manager of the Toronto Maple Leafs , Paul Beeston , former president of the Toronto Blue Jays , <u><b>Tie Domi</b></u> , player for the Maple Leafs , and Bobby Orr , former NHL player , bought it for $ 250,000 and promptly relocated the team to Toronto &#x27;s Maple Leaf Gardens where they rebranded it the Toronto Rock . Tahir &quot;Tie&quot; Domi ( born November 1 , 1969 ) is a retired Canadian professional ice hockey player of Albanian origin . Known for his role as an enforcer , he played for the Toronto Maple Leafs , New York Rangers and Winnipeg Jets over a sixteen-year NHL career . He has more penalty minutes than any other player in the history of the Maple Leafs ( see Maple Leafs records ) and third overall in penalty minutes in NHL history .",
        "Question": "Which Canadian Professional ice hockey player of Albanian origin bought in on the deal for the Ontario Raiders ?",
        "Scores": {
          "Fluency": 6,
          "Relevance": 5,
          "Answerability": 5,
          "Complexity": 4
        },
        "QuestionType": "Which",
        "Type": "normal"
      }
    ]
  },
  {
    "AssignmentId": "33PPUNGG3BKD2DSOSNR59LWRA4EZR1",
    "WorkerId": "A35KTPEKZ1PG8P",
    "MturkData": [
      {
        "Model": "Semantic-Graph",
        "Paragraph": "Matthew Abraham &quot;Matt&quot; Groening ( ; born February 15 , 1954 ) is an American cartoonist , writer , producer , animator , and voice actor . He is the creator of the comic strip &quot;Life in Hell&quot; ( 1977\u20132012 ) and the television series &quot;The Simpsons&quot; ( 1989\u2013present ) , &quot;Futurama&quot; ( 1999\u20132003 , 2008\u20132013 ) , and the upcoming &quot;Disenchantment&quot; ( 2018 ) . &quot;The Simpsons&quot; has gone on to become the longest-running U.S. primetime-television series in history , as well as the longest-running animated series and sitcom . Ian Boothby is a multiple Shuster Award , Harvey Award and Eisner Award nominee and an Eisner Award\u2013winning comic book creator best known for his work as the lead writer on &quot;Simpsons Comics&quot; and &quot;Futurama Comics&quot; for <u><b>Matt Groening</b></u> &#x27;s Bongo Comics . Boothby has written more &quot;Simpsons Comics&quot; than any other writer . He has also worked on various Canadian television series and is a well known stand-up , sketch and improv comedian working in the Vancouver area . He co-created Free Willie Shakespeare for the Vancouver Theatresports League which won the Jessie Richardson Theatre Award for Excellence in Interactive Theatre .",
        "Question": "ian boothby is a multiple shuster award nominee and an eisner award \u2013 winning comic book creator , harvey award and eisner award nominee and an eisner award \u2013 winning comic book creator , by who ?",
        "Scores": {
          "Fluency": 0,
          "Relevance": 3,
          "Answerability": 3,
          "Complexity": 3
        },
        "QuestionType": "Who",
        "Type": "normal"
      },
      {
        "Model": "Our model-1",
        "Paragraph": "&quot;The Simpsons Spin-Off Showcase&quot; is the twenty-fourth episode of the eighth season of &quot;The Simpsons&quot; . It originally aired on the Fox network in the United States on May 11 , 1997 . The episode centers on fictional pilot episodes of non-existent television series derived from &quot;The Simpsons&quot; , and is a parody of the tendency of networks to spin off characters from a hit series . As such it includes references to many different TV series . The first fictional spin-off is &quot;Chief Wiggum P.I . &quot;, a cop-drama featuring Chief Wiggum and Seymour Skinner . The second is &quot;The Love-matic Grampa&quot; , a sitcom featuring Moe Szyslak who receives dating advice from Abraham Simpson , whose ghost is possessing a love testing machine . The final segment is &quot;The Simpson Family Smile-Time Variety Hour&quot; , a variety show featuring <u><b>the Simpson family</b></u> except for Lisa , who has been replaced . Troy McClure is a fictional character from the American animated sitcom &quot;The Simpsons&quot; . He was voiced by Phil Hartman and first appeared in the second season episode &quot;Homer vs. Lisa and the 8th Commandment&quot; . McClure is usually shown doing low-level work , such as hosting infomercials and educational films . He appears as the main character in &quot;A Fish Called Selma&quot; , in which he marries Selma Bouvier to aid his failing career and quash rumors about his personal life . McClure also &#x27;hosts &#x27; &quot;The Simpsons 138th Episode Spectacular&quot; and &quot;The Simpsons Spin-Off Showcase&quot; .",
        "Question": "what is the name of the simpsons spin-off showcase that included the simpson family [UNK] variety hour ?",
        "Scores": {
          "Fluency": 6,
          "Relevance": 6,
          "Answerability": 6,
          "Complexity": 3
        },
        "QuestionType": "What",
        "Type": "normal"
      },
      {
        "Model": "Semantic-Graph",
        "Paragraph": "Asheville Regional Airport ( IATA : AVL , ICAO : KAVL , FAA LID : AVL ) is a Class C airport near Interstate 26 near the town of Fletcher , 9 mi south of downtown Asheville , in the U.S. state of North Carolina , United States . It is owned by the Greater Asheville Regional Airport Authority . It is included in the Federal Aviation Administration ( FAA ) National Plan of Integrated Airport Systems for 2017\u20132021 , in which it is categorized as a non-hub primary commercial service facility . In 2016 it served an all-time record number of passengers for the airport , 826,648 , an increase of 5 % over 2015 and the third consecutive year of record traffic . <u><b>Orlando International Airport</b></u> ( IATA : MCO , ICAO : KMCO , FAA LID : MCO ) is a major public airport located six miles ( 10 km ) southeast of Orlando , Florida , United States . It is the second-busiest airport in the state of Florida , as over 40.2 million passengers were handled at the airport as of 2015 . This makes it the 14th-busiest airport in the U.S. by total passenger traffic .",
        "Question": "what major public airport is the second-largest airport in the state of florida , as over 40.2 million passengers were handled at the airport as of 2015 . orlando ( orlando ) or orlando international airport ( 10 km ) southeast of orlando",
        "Scores": {
          "Fluency": 0,
          "Relevance": 3,
          "Answerability": 3,
          "Complexity": 3
        },
        "QuestionType": "What",
        "Type": "normal"
      },
      {
        "Model": "RNN",
        "Paragraph": "Asheville Regional Airport ( IATA : AVL , ICAO : KAVL , FAA LID : AVL ) is a Class C airport near Interstate 26 near the town of Fletcher , 9 mi south of downtown Asheville , in the U.S. state of North Carolina , United States . It is owned by the Greater Asheville Regional Airport Authority . It is included in the Federal Aviation Administration ( FAA ) National Plan of Integrated Airport Systems for 2017\u20132021 , in which it is categorized as a non-hub primary commercial service facility . In 2016 it served an all-time record number of passengers for the airport , 826,648 , an increase of 5 % over 2015 and the third consecutive year of record traffic . <u><b>Orlando International Airport</b></u> ( IATA : MCO , ICAO : KMCO , FAA LID : MCO ) is a major public airport located six miles ( 10 km ) southeast of Orlando , Florida , United States . It is the second-busiest airport in the state of Florida , as over 40.2 million passengers were handled at the airport as of 2015 . This makes it the 14th-busiest airport in the U.S. by total passenger traffic .",
        "Question": "which major public airport is the second-busiest airport in the state of florida ?",
        "Scores": {
          "Fluency": 6,
          "Relevance": 6,
          "Answerability": 6,
          "Complexity": 6
        },
        "QuestionType": "Which",
        "Type": "normal"
      },
      {
        "Model": "Our model-2",
        "Paragraph": "A Painkiller is a rum cocktail trademarked by Pusser &#x27;s Rum Ltd , their signature drink . It is often associated with Tiki establishments . The Painkiller is a blend of Pusser &#x27;s rum with 4 parts pineapple juice , 1 part cream of coconut and 1 part orange juice , well shaken and served over the rocks with a generous amount of fresh nutmeg on top . It may be made with either two , three or four ounces of Pusser &#x27;s dark rum . A &quot;fizz&quot; is a mixed drink variation on the older sours family of cocktail . Its defining features are an acidic juice ( such as lemon or lime ) and carbonated water .",
        "Question": "are the both painkiller and lime juice juice drinks ?",
        "Scores": {
          "Fluency": 3,
          "Relevance": 3,
          "Answerability": 3,
          "Complexity": 3
        },
        "QuestionType": "Other",
        "Type": "normal"
      },
      {
        "Model": "Gold",
        "Paragraph": "Asheville Regional Airport ( IATA : AVL , ICAO : KAVL , FAA LID : AVL ) is a Class C airport near Interstate 26 near the town of Fletcher , 9 mi south of downtown Asheville , in the U.S. state of North Carolina , United States . It is owned by the Greater Asheville Regional Airport Authority . It is included in the Federal Aviation Administration ( FAA ) National Plan of Integrated Airport Systems for 2017\u20132021 , in which it is categorized as a non-hub primary commercial service facility . In 2016 it served an all-time record number of passengers for the airport , 826,648 , an increase of 5 % over 2015 and the third consecutive year of record traffic . <u><b>Orlando International Airport</b></u> ( IATA : MCO , ICAO : KMCO , FAA LID : MCO ) is a major public airport located six miles ( 10 km ) southeast of Orlando , Florida , United States . It is the second-busiest airport in the state of Florida , as over 40.2 million passengers were handled at the airport as of 2015 . This makes it the 14th-busiest airport in the U.S. by total passenger traffic .",
        "Question": "Which airport served more people in 2015 Asheville Regional Airport or Orlando International Airport ?",
        "Scores": {
          "Fluency": 6,
          "Relevance": 6,
          "Answerability": 6,
          "Complexity": 6
        },
        "QuestionType": "Which",
        "Type": "normal"
      },
      {
        "Model": "GPT-2",
        "Paragraph": "Asheville Regional Airport ( IATA : AVL , ICAO : KAVL , FAA LID : AVL ) is a Class C airport near Interstate 26 near the town of Fletcher , 9 mi south of downtown Asheville , in the U.S. state of North Carolina , United States . It is owned by the Greater Asheville Regional Airport Authority . It is included in the Federal Aviation Administration ( FAA ) National Plan of Integrated Airport Systems for 2017\u20132021 , in which it is categorized as a non-hub primary commercial service facility . In 2016 it served an all-time record number of passengers for the airport , 826,648 , an increase of 5 % over 2015 and the third consecutive year of record traffic . <u><b>Orlando International Airport</b></u> ( IATA : MCO , ICAO : KMCO , FAA LID : MCO ) is a major public airport located six miles ( 10 km ) southeast of Orlando , Florida , United States . It is the second-busiest airport in the state of Florida , as over 40.2 million passengers were handled at the airport as of 2015 . This makes it the 14th-busiest airport in the U.S. by total passenger traffic .",
        "Question": "Which is in the southmost part of the state of Florida, Asheville Regional Airport or Orlando International Airpor",
        "Scores": {
          "Fluency": 6,
          "Relevance": 6,
          "Answerability": 6,
          "Complexity": 6
        },
        "QuestionType": "Which",
        "Type": "normal"
      },
      {
        "Model": "Our model-1",
        "Paragraph": "Asheville Regional Airport ( IATA : AVL , ICAO : KAVL , FAA LID : AVL ) is a Class C airport near Interstate 26 near the town of Fletcher , 9 mi south of downtown Asheville , in the U.S. state of North Carolina , United States . It is owned by the Greater Asheville Regional Airport Authority . It is included in the Federal Aviation Administration ( FAA ) National Plan of Integrated Airport Systems for 2017\u20132021 , in which it is categorized as a non-hub primary commercial service facility . In 2016 it served an all-time record number of passengers for the airport , 826,648 , an increase of 5 % over 2015 and the third consecutive year of record traffic . <u><b>Orlando International Airport</b></u> ( IATA : MCO , ICAO : KMCO , FAA LID : MCO ) is a major public airport located six miles ( 10 km ) southeast of Orlando , Florida , United States . It is the second-busiest airport in the state of Florida , as over 40.2 million passengers were handled at the airport as of 2015 . This makes it the 14th-busiest airport in the U.S. by total passenger traffic .",
        "Question": "which airport is the second-busiest airport in the state of florida and is the second-busiest airport in the state of florida ?",
        "Scores": {
          "Fluency": 0,
          "Relevance": 3,
          "Answerability": 3,
          "Complexity": 3
        },
        "QuestionType": "Which",
        "Type": "repeat"
      },
      {
        "Model": "Our model-2",
        "Paragraph": "Asheville Regional Airport ( IATA : AVL , ICAO : KAVL , FAA LID : AVL ) is a Class C airport near Interstate 26 near the town of Fletcher , 9 mi south of downtown Asheville , in the U.S. state of North Carolina , United States . It is owned by the Greater Asheville Regional Airport Authority . It is included in the Federal Aviation Administration ( FAA ) National Plan of Integrated Airport Systems for 2017\u20132021 , in which it is categorized as a non-hub primary commercial service facility . In 2016 it served an all-time record number of passengers for the airport , 826,648 , an increase of 5 % over 2015 and the third consecutive year of record traffic . <u><b>Orlando International Airport</b></u> ( IATA : MCO , ICAO : KMCO , FAA LID : MCO ) is a major public airport located six miles ( 10 km ) southeast of Orlando , Florida , United States . It is the second-busiest airport in the state of Florida , as over 40.2 million passengers were handled at the airport as of 2015 . This makes it the 14th-busiest airport in the U.S. by total passenger traffic .",
        "Question": "what is the largest airport in the state of florida that the airport in which the airport is located ?",
        "Scores": {
          "Fluency": 0,
          "Relevance": 3,
          "Answerability": 1,
          "Complexity": 3
        },
        "QuestionType": "What",
        "Type": "normal"
      },
      {
        "Model": "GPT-2",
        "Paragraph": "Formula One 2001 is a racing video game for the PlayStation and PlayStation 2 developed by Studio 33 ( PS ) and <u><b>Sony Studio Liverpool</b></u> ( PS2 ) and published by Sony Computer Entertainment . It was released on 20 April 2001 in Europe , 24 September in North America and 11 October in Japan . The PlayStation 2 version was the first game to support the Logitech GT Force racing wheel . The PlayStation 2 ( PS2 ) is a home video game console that was developed by Sony Computer Entertainment . It is the successor to the PlayStation , and is the second installment in the PlayStation lineup of consoles . It was released on March 4 , 2000 in Japan , October 26 , 2000 in North America , November 24 , 2000 in Europe , and November 17 , 2000 in Australia . It competed with Sega &#x27;s Dreamcast , Microsoft &#x27;s Xbox , and Nintendo &#x27;s GameCube in the sixth generation of video game consoles .",
        "Question": "Formula One 2001 is a racing video game for the PlayStation and PlayStation 2 developed by which company?",
        "Scores": {
          "Fluency": 5,
          "Relevance": 6,
          "Answerability": 6,
          "Complexity": 6
        },
        "QuestionType": "Which",
        "Type": "normal"
      },
      {
        "Model": "RNN",
        "Paragraph": "Asheville Regional Airport ( IATA : AVL , ICAO : KAVL , FAA LID : AVL ) is a Class C airport near Interstate 26 near the town of Fletcher , 9 mi south of downtown Asheville , in the U.S. state of North Carolina , United States . It is owned by the Greater Asheville Regional Airport Authority . It is included in the Federal Aviation Administration ( FAA ) National Plan of Integrated Airport Systems for 2017\u20132021 , in which it is categorized as a non-hub primary commercial service facility . In 2016 it served an all-time record number of passengers for the airport , 826,648 , an increase of 5 % over 2015 and the third consecutive year of record traffic . <u><b>Orlando International Airport</b></u> ( IATA : MCO , ICAO : KMCO , FAA LID : MCO ) is a major public airport located six miles ( 10 km ) southeast of Orlando , Florida , United States . It is the second-busiest airport in the state of Florida , as over 40.2 million passengers were handled at the airport as of 2015 . This makes it the 14th-busiest airport in the U.S. by total passenger traffic .",
        "Question": "which major public airport is the second-busiest airport in the state of florida ?",
        "Scores": {
          "Fluency": 6,
          "Relevance": 6,
          "Answerability": 6,
          "Complexity": 6
        },
        "QuestionType": "Which",
        "Type": "repeat"
      },
      {
        "Model": "Our model-1",
        "Paragraph": "Asheville Regional Airport ( IATA : AVL , ICAO : KAVL , FAA LID : AVL ) is a Class C airport near Interstate 26 near the town of Fletcher , 9 mi south of downtown Asheville , in the U.S. state of North Carolina , United States . It is owned by the Greater Asheville Regional Airport Authority . It is included in the Federal Aviation Administration ( FAA ) National Plan of Integrated Airport Systems for 2017\u20132021 , in which it is categorized as a non-hub primary commercial service facility . In 2016 it served an all-time record number of passengers for the airport , 826,648 , an increase of 5 % over 2015 and the third consecutive year of record traffic . <u><b>Orlando International Airport</b></u> ( IATA : MCO , ICAO : KMCO , FAA LID : MCO ) is a major public airport located six miles ( 10 km ) southeast of Orlando , Florida , United States . It is the second-busiest airport in the state of Florida , as over 40.2 million passengers were handled at the airport as of 2015 . This makes it the 14th-busiest airport in the U.S. by total passenger traffic .",
        "Question": "which airport is the second-busiest airport in the state of florida and is the second-busiest airport in the state of florida ?",
        "Scores": {
          "Fluency": 0,
          "Relevance": 3,
          "Answerability": 3,
          "Complexity": 3
        },
        "QuestionType": "Which",
        "Type": "normal"
      },
      {
        "Model": "Semantic-Graph*",
        "Paragraph": "Asheville Regional Airport ( IATA : AVL , ICAO : KAVL , FAA LID : AVL ) is a Class C airport near Interstate 26 near the town of Fletcher , 9 mi south of downtown Asheville , in the U.S. state of North Carolina , United States . It is owned by the Greater Asheville Regional Airport Authority . It is included in the Federal Aviation Administration ( FAA ) National Plan of Integrated Airport Systems for 2017\u20132021 , in which it is categorized as a non-hub primary commercial service facility . In 2016 it served an all-time record number of passengers for the airport , 826,648 , an increase of 5 % over 2015 and the third consecutive year of record traffic . <u><b>Orlando International Airport</b></u> ( IATA : MCO , ICAO : KMCO , FAA LID : MCO ) is a major public airport located six miles ( 10 km ) southeast of Orlando , Florida , United States . It is the second-busiest airport in the state of Florida , as over 40.2 million passengers were handled at the airport as of 2015 . This makes it the 14th-busiest airport in the U.S. by total passenger traffic .",
        "Question": "what is the second busiest airport in the state of florida as of 2015 and had a record number of passengers to 826,648 as over 40.2 million passengers ?",
        "Scores": {
          "Fluency": 0,
          "Relevance": 3,
          "Answerability": 3,
          "Complexity": 3
        },
        "QuestionType": "What",
        "Type": "normal"
      },
      {
        "Model": "GPT-2",
        "Paragraph": "In 2001 , Associazione Sportiva Roma took its third league title ( after 1942 and 1983 ) , winning Serie A only a year after rivals Lazio . Important signings were the Argentines Walter Samuel , a defender , and Gabriel Batistuta , a top striker . Fabio Capello &#x27;s line-up also included Cafu , Vincent Candela , Emerson , Vincenzo Montella and captain Francesco Totti . Walter Adri\u00e1n Luj\u00e1n Samuel ( ] ; born Walter Adri\u00e1n Luj\u00e1n ; 23 March 1978 ) is a retired Argentine professional footballer . Gifted with natural power and good defensive skills , Samuel has been regarded as one of the best centre-backs of his generation , and as one of football &#x27;s toughest defenders , with former international teammate and Inter captain Javier Zanetti referring to him as the <u><b>&quot;hardest player&quot; he has played with</b></u> .",
        "Question": "Associazione Sportiva Roma included former Inter footballer and captain Javier Zanetti&#x27;s best",
        "Scores": {
          "Fluency": 0,
          "Relevance": 3,
          "Answerability": 0,
          "Complexity": 0
        },
        "QuestionType": "Other",
        "Type": "normal"
      },
      {
        "Model": "GPT-2",
        "Paragraph": "Park Sung-woong ( born January 9 , 1973 ) is a South Korean actor . Following his acting debut in &quot;No . 3&quot; in 1997 , Park has starred in several movies and television series , notably as a gangster in &quot;New World&quot; ( 2013 ) and a serial killer in &quot;The Deal&quot; ( 2015 ) . The Deal ( ; lit . <u><b>&quot;Murder Request&quot;</b></u> ) is a 2015 South Korean crime thriller film directed by Son Yong-ho .",
        "Question": "What was the name of the 2015 South Korean crime thriller film directed by Son Yong-ho that starre",
        "Scores": {
          "Fluency": 1,
          "Relevance": 3,
          "Answerability": 3,
          "Complexity": 3
        },
        "QuestionType": "What",
        "Type": "normal"
      }
    ]
  },
  {
    "AssignmentId": "33TIN5LC07P7TNMX2KP04TNVYG1Y93",
    "WorkerId": "A3JQAR1OYDJPM0",
    "MturkData": [
      {
        "Model": "Semantic-Graph*",
        "Paragraph": "Bill Pollack was a competitor in the early days of the post World War II California sports car culture . Starting his racing career in 1950 , he would go on to win the Pebble Beach in an Allard J2 that was owned by Tom Carstens &#x27; . Bill also won at other California venues of that time : Pebble Beach , Golden Gate Park , Reno , Torrey Pines , Stockton , Madera , Willow Springs , Palm Springs , and the Santa Barbara road races . He was a contemporary of Phil Hill , who went on to become the first and only U.S. born world grand prix champion . Philip Toll Hill Jr. ( April 20 , 1927 \u2013 August 28 , 2008 ) was an American automobile racer and the only <u><b>American-born</b></u> driver to win the Formula One World Drivers &#x27; Championship ( Mario Andretti , an Italian American driver , won the World Drivers &#x27; Championship in 1978 , but was not born in the United States ) . He also scored three wins at each of the 24 Hours of Le Mans and 12 Hours of Sebring sports car races .",
        "Question": "bill pollack was an american automobile racer who an italian driver who in what country ?",
        "Scores": {
          "Fluency": 5,
          "Relevance": 4,
          "Answerability": 5,
          "Complexity": 5
        },
        "QuestionType": "Who",
        "Type": "normal"
      },
      {
        "Model": "GPT-2",
        "Paragraph": "Bill Pollack was a competitor in the early days of the post World War II California sports car culture . Starting his racing career in 1950 , he would go on to win the Pebble Beach in an Allard J2 that was owned by Tom Carstens &#x27; . Bill also won at other California venues of that time : Pebble Beach , Golden Gate Park , Reno , Torrey Pines , Stockton , Madera , Willow Springs , Palm Springs , and the Santa Barbara road races . He was a contemporary of Phil Hill , who went on to become the first and only U.S. born world grand prix champion . Philip Toll Hill Jr. ( April 20 , 1927 \u2013 August 28 , 2008 ) was an American automobile racer and the only <u><b>American-born</b></u> driver to win the Formula One World Drivers &#x27; Championship ( Mario Andretti , an Italian American driver , won the World Drivers &#x27; Championship in 1978 , but was not born in the United States ) . He also scored three wins at each of the 24 Hours of Le Mans and 12 Hours of Sebring sports car races .",
        "Question": "What is the nationality of the grand prix driver who was the father of Bill Pollack?",
        "Scores": {
          "Fluency": 5,
          "Relevance": 5,
          "Answerability": 6,
          "Complexity": 5
        },
        "QuestionType": "What",
        "Type": "normal"
      },
      {
        "Model": "Our model-1",
        "Paragraph": "Bill Pollack was a competitor in the early days of the post World War II California sports car culture . Starting his racing career in 1950 , he would go on to win the Pebble Beach in an Allard J2 that was owned by Tom Carstens &#x27; . Bill also won at other California venues of that time : Pebble Beach , Golden Gate Park , Reno , Torrey Pines , Stockton , Madera , Willow Springs , Palm Springs , and the Santa Barbara road races . He was a contemporary of Phil Hill , who went on to become the first and only U.S. born world grand prix champion . Philip Toll Hill Jr. ( April 20 , 1927 \u2013 August 28 , 2008 ) was an American automobile racer and the only <u><b>American-born</b></u> driver to win the Formula One World Drivers &#x27; Championship ( Mario Andretti , an Italian American driver , won the World Drivers &#x27; Championship in 1978 , but was not born in the United States ) . He also scored three wins at each of the 24 Hours of Le Mans and 12 Hours of Sebring sports car races .",
        "Question": "what is the nationality of the man who was a competitor in the late world grand prix champion ?",
        "Scores": {
          "Fluency": 4,
          "Relevance": 5,
          "Answerability": 6,
          "Complexity": 5
        },
        "QuestionType": "What",
        "Type": "normal"
      },
      {
        "Model": "Our model-2",
        "Paragraph": "Bill Pollack was a competitor in the early days of the post World War II California sports car culture . Starting his racing career in 1950 , he would go on to win the Pebble Beach in an Allard J2 that was owned by Tom Carstens &#x27; . Bill also won at other California venues of that time : Pebble Beach , Golden Gate Park , Reno , Torrey Pines , Stockton , Madera , Willow Springs , Palm Springs , and the Santa Barbara road races . He was a contemporary of Phil Hill , who went on to become the first and only U.S. born world grand prix champion . Philip Toll Hill Jr. ( April 20 , 1927 \u2013 August 28 , 2008 ) was an American automobile racer and the only <u><b>American-born</b></u> driver to win the Formula One World Drivers &#x27; Championship ( Mario Andretti , an Italian American driver , won the World Drivers &#x27; Championship in 1978 , but was not born in the United States ) . He also scored three wins at each of the 24 Hours of Le Mans and 12 Hours of Sebring sports car races .",
        "Question": "what is the name of the american automobile racer who won the world drivers &#x27; championship in 1978 and was a competitor in the early days of the post world war ii california sports car culture ?",
        "Scores": {
          "Fluency": 6,
          "Relevance": 6,
          "Answerability": 5,
          "Complexity": 6
        },
        "QuestionType": "What",
        "Type": "normal"
      },
      {
        "Model": "Semantic-Graph",
        "Paragraph": "Tim Hecker is an electronic musician and sound artist based in Los Angeles , United States and Montreal , Canada . Hecker previously recorded under the moniker Jetone , but has become known internationally for ambient recordings released under his own name , such as &quot;Harmony in Ultraviolet&quot; ( 2006 ) and &quot;Ravedeath , 1972&quot; ( 2011 ) . He has released eight albums and a number of EPs in addition to collaborations with artists such as Ben Frost , Daniel Lopatin , and Aidan Baker . His latest album &quot;<u><b>Love Streams</b></u>&quot; was released on his new label 4AD on 8 April 2016 . Ravedeath , 1972 is the sixth studio album by Canadian electronic music musician Tim Hecker , released on February 14 , 2011 by Kranky . Musically sparse , the album was recorded primarily in Frikirkjan Church , Reykjav\u00edk , with contributions from Ben Frost . The album &#x27;s central theme is of the degradation of music itself . Critical response was largely warm , with many reviewers acknowledging the album as Hecker &#x27;s finest .",
        "Question": "what is the name of the album released on their moniker ep ravedeath ?",
        "Scores": {
          "Fluency": 5,
          "Relevance": 5,
          "Answerability": 6,
          "Complexity": 5
        },
        "QuestionType": "What",
        "Type": "normal"
      },
      {
        "Model": "Gold",
        "Paragraph": "Bill Pollack was a competitor in the early days of the post World War II California sports car culture . Starting his racing career in 1950 , he would go on to win the Pebble Beach in an Allard J2 that was owned by Tom Carstens &#x27; . Bill also won at other California venues of that time : Pebble Beach , Golden Gate Park , Reno , Torrey Pines , Stockton , Madera , Willow Springs , Palm Springs , and the Santa Barbara road races . He was a contemporary of Phil Hill , who went on to become the first and only U.S. born world grand prix champion . Philip Toll Hill Jr. ( April 20 , 1927 \u2013 August 28 , 2008 ) was an American automobile racer and the only <u><b>American-born</b></u> driver to win the Formula One World Drivers &#x27; Championship ( Mario Andretti , an Italian American driver , won the World Drivers &#x27; Championship in 1978 , but was not born in the United States ) . He also scored three wins at each of the 24 Hours of Le Mans and 12 Hours of Sebring sports car races .",
        "Question": "What distinction about his birth makes the contemporary of Bill Pollack unique as a winner of the Formula One World Drivers &#x27; Championship ?",
        "Scores": {
          "Fluency": 5,
          "Relevance": 5,
          "Answerability": 5,
          "Complexity": 5
        },
        "QuestionType": "What",
        "Type": "normal"
      },
      {
        "Model": "Semantic-Graph",
        "Paragraph": "Remedy is an 2005 American crime drama directed by Christian Maelen and written by Sandy Eiges , Nicholas Reiner , and Charlotte Wise . The film stars Maelen , Arthur Nascarella , Jon Doscher , Frank Vincent , Vincent Pastore , and Chuck Zito . Frank Vincent Gattuso Jr. ( April 15 , 1937 \u2013 September 13 , 2017 ) , known professionally as Frank Vincent , was an American actor . He played prominent roles in the HBO series &quot;The Sopranos&quot; and in several films for director <u><b>Martin Scorsese</b></u> : &quot;Raging Bull&quot; ( 1980 ) , &quot;Goodfellas&quot; ( 1990 ) , and &quot;Casino&quot; ( 1995 ) .",
        "Question": "what is the name of the actor in the hbo series &quot; the sopranos &quot; and &quot; raging bull &quot; ?",
        "Scores": {
          "Fluency": 5,
          "Relevance": 5,
          "Answerability": 5,
          "Complexity": 5
        },
        "QuestionType": "What",
        "Type": "normal"
      },
      {
        "Model": "Semantic-Graph",
        "Paragraph": "Abronia , the sand-verbenas or wild lantanas , is a genus of about 20 species of annual or perennial herbaceous plants in the family Nyctaginaceae . Despite the common names , they are not related to &quot;Verbena&quot; ( vervains ) or lantanas in the family Verbenaceae . They are closely allied with &quot;Tripterocalyx&quot; . <u><b>Manglietia</b></u> is a genus of flowering plants in the family Magnoliaceae . There are about 40 species native to Asia .",
        "Question": "between manglietia and abronia , which has more species more species",
        "Scores": {
          "Fluency": 5,
          "Relevance": 5,
          "Answerability": 5,
          "Complexity": 5
        },
        "QuestionType": "Which",
        "Type": "normal"
      },
      {
        "Model": "RNN",
        "Paragraph": "The Miracle Mile is a prominent shopping district in Manhasset on the North Shore of Long Island in Nassau County , New York . The area along Northern Boulevard is well known for its high-end premium open-air shopping center , the Americana Manhasset . International fashion designer labels and luxury goods companies\u2014Hermes , Dior , Cartier , Bottega Veneta , Chanel , Fendi , <u><b>Gucci</b></u> , Louis Vuitton , MaxMara , Celine , Tiffany &amp; Co. , and Prada\u2014maintain a total of more than 60 retail stores and restaurants on a 220000 sqft site surrounded by gardens designed by Oheme van Sweden . Peter Marino is Americana Manhasset &#x27;s master architect .",
        "Question": "what is the full name of the designer of the area along northern boulevard , which is also known for its high-end premium open-air shopping center ?",
        "Scores": {
          "Fluency": 4,
          "Relevance": 4,
          "Answerability": 5,
          "Complexity": 5
        },
        "QuestionType": "What",
        "Type": "normal"
      },
      {
        "Model": "GPT-2",
        "Paragraph": "South Park is an American adult animated sitcom created by <u><b>Trey Parker and Matt Stone</b></u> and developed by Brian Graden for the Comedy Central television network . The show revolves around four boys\u2014Stan Marsh , Kyle Broflovski , Eric Cartman , and Kenny McCormick\u2014and their bizarre adventures in and around the titular Colorado town . Much like &quot;The Simpsons&quot; , &quot;South Park&quot; uses a very large ensemble cast of recurring characters and became infamous for its profanity and dark , surreal humor that satirizes a wide range of topics towards a mature audience . &quot;The Death Camp of Tolerance&quot; is the fourteenth episode of the sixth season of the American animated television series &quot;South Park&quot; , and the 93rd overall episode of the series . It originally aired on Comedy Central in the United States on November 20 , 2002 . In the episode , Mr. Garrison tries to get fired from his new job as the fourth grade teacher at South Park Elementary by being overtly and explicitly homosexual in front of the students , but is unable to as the rest of the faculty and the children &#x27;s parents are desperate to appear tolerant of his homosexuality . The boys do not share their sentiments , and as punishment for not tolerating Garrison &#x27;s outrageous behavior , they are sent to a Nazi-esque &quot;tolerance camp .&quot; All of the scenes inside the camp are shown in black-and-white , a homage to &quot;Schindler &#x27;s List&quot; .",
        "Question": "Who created the animated series &quot; South Park &quot; that the episode &quot; The Death Camp of Tolerance",
        "Scores": {
          "Fluency": 6,
          "Relevance": 5,
          "Answerability": 6,
          "Complexity": 5
        },
        "QuestionType": "Who",
        "Type": "normal"
      },
      {
        "Model": "RNN",
        "Paragraph": "Bill Pollack was a competitor in the early days of the post World War II California sports car culture . Starting his racing career in 1950 , he would go on to win the Pebble Beach in an Allard J2 that was owned by Tom Carstens &#x27; . Bill also won at other California venues of that time : Pebble Beach , Golden Gate Park , Reno , Torrey Pines , Stockton , Madera , Willow Springs , Palm Springs , and the Santa Barbara road races . He was a contemporary of Phil Hill , who went on to become the first and only U.S. born world grand prix champion . Philip Toll Hill Jr. ( April 20 , 1927 \u2013 August 28 , 2008 ) was an American automobile racer and the only <u><b>American-born</b></u> driver to win the Formula One World Drivers &#x27; Championship ( Mario Andretti , an Italian American driver , won the World Drivers &#x27; Championship in 1978 , but was not born in the United States ) . He also scored three wins at each of the 24 Hours of Le Mans and 12 Hours of Sebring sports car races .",
        "Question": "which american automobile racer and the only [UNK] driver to win the formula one world drivers &#x27; championship ?",
        "Scores": {
          "Fluency": 4,
          "Relevance": 5,
          "Answerability": 5,
          "Complexity": 6
        },
        "QuestionType": "Which",
        "Type": "normal"
      },
      {
        "Model": "Our model-2",
        "Paragraph": "Wendy &#x27;s is an American international fast food restaurant chain founded by <u><b>Dave Thomas</b></u> on November 15 , 1969 , in Columbus , Ohio , United States . The company moved its headquarters to Dublin , Ohio , on January 29 , 2006 . As of 2016 , Wendy &#x27;s was the world &#x27;s third largest hamburger fast food chain with 6,500+ locations , following Burger King and McDonald &#x27;s . On April 24 , 2008 , the company announced a merger with Triarc Companies Inc. , a publicly traded company and the parent company of Arby &#x27;s . Despite the new ownership , Wendy &#x27;s headquarters remained in Dublin . Previously , Wendy &#x27;s had rejected more than two buyout offers from Triarc . Following the merger , Triarc became known as Wendy&#x27;s/Arby &#x27;s Group , and later as The Wendy &#x27;s Company . The CFL on TSN is TSN &#x27;s presentation of the Canadian Football League . TSN has broadcast CFL games since the 1987 season and has been the exclusive broadcaster of all CFL games ( including the playoffs and Grey Cup ) since 2008 . While the CFL on TSN shows all CFL games , the game of the week is aired on &quot;Wendy &#x27;s Friday Night Football&quot; . An additional , more entertainment-focused &quot;Thursday Night Football&quot; telecast ( unrelated to the National Football League package of the same name , which aired on rival Sportsnet until 2016 but moved to TSN and sister network CTV Two in 2017 ) was added in 2015 .",
        "Question": "what is the name of the american international fast food chain that was founded by dave thomas on november 15 , 1969 ?",
        "Scores": {
          "Fluency": 6,
          "Relevance": 6,
          "Answerability": 5,
          "Complexity": 6
        },
        "QuestionType": "What",
        "Type": "normal"
      },
      {
        "Model": "Semantic-Graph",
        "Paragraph": "Bill Pollack was a competitor in the early days of the post World War II California sports car culture . Starting his racing career in 1950 , he would go on to win the Pebble Beach in an Allard J2 that was owned by Tom Carstens &#x27; . Bill also won at other California venues of that time : Pebble Beach , Golden Gate Park , Reno , Torrey Pines , Stockton , Madera , Willow Springs , Palm Springs , and the Santa Barbara road races . He was a contemporary of Phil Hill , who went on to become the first and only U.S. born world grand prix champion . Philip Toll Hill Jr. ( April 20 , 1927 \u2013 August 28 , 2008 ) was an American automobile racer and the only <u><b>American-born</b></u> driver to win the Formula One World Drivers &#x27; Championship ( Mario Andretti , an Italian American driver , won the World Drivers &#x27; Championship in 1978 , but was not born in the United States ) . He also scored three wins at each of the 24 Hours of Le Mans and 12 Hours of Sebring sports car races .",
        "Question": "what is the name of this american automobile racer , who , and mario hill ?",
        "Scores": {
          "Fluency": 5,
          "Relevance": 5,
          "Answerability": 5,
          "Complexity": 5
        },
        "QuestionType": "What",
        "Type": "normal"
      },
      {
        "Model": "Our model-1",
        "Paragraph": "Richard Corey &quot;Big Hoss&quot; Harrison ( born April 27 , 1983 ) is an American businessman and reality television personality , known as a cast member of the History TV series &quot;Pawn Stars&quot; , which documents his work at the World Famous <u><b>Gold &amp; Silver Pawn Shop in Las Vegas</b></u> , which he co-owns with his father , Rick Harrison , and grandfather , Richard Benjamin Harrison . Pawnography is an American game show broadcast by History . Hosted by comedian Christopher Titus and featuring &quot;Pawn Stars&quot; personalities Rick Harrison , Corey Harrison and Austin &quot;Chumlee&quot; Russell as panelists , the series features contestants answering questions for a chance to win cash and items for sale from the Gold and Silver Pawn Shop ( where &quot;Pawn Stars&quot; is taped ) . The show premiered July 10 , 2014 , at 10 p.m . ET , following &quot;Pawn Stars&quot; .",
        "Question": "what is the name of the host of pawn stars ?",
        "Scores": {
          "Fluency": 6,
          "Relevance": 5,
          "Answerability": 6,
          "Complexity": 5
        },
        "QuestionType": "What",
        "Type": "normal"
      },
      {
        "Model": "Our model-1",
        "Paragraph": "Bill Pollack was a competitor in the early days of the post World War II California sports car culture . Starting his racing career in 1950 , he would go on to win the Pebble Beach in an Allard J2 that was owned by Tom Carstens &#x27; . Bill also won at other California venues of that time : Pebble Beach , Golden Gate Park , Reno , Torrey Pines , Stockton , Madera , Willow Springs , Palm Springs , and the Santa Barbara road races . He was a contemporary of Phil Hill , who went on to become the first and only U.S. born world grand prix champion . Philip Toll Hill Jr. ( April 20 , 1927 \u2013 August 28 , 2008 ) was an American automobile racer and the only <u><b>American-born</b></u> driver to win the Formula One World Drivers &#x27; Championship ( Mario Andretti , an Italian American driver , won the World Drivers &#x27; Championship in 1978 , but was not born in the United States ) . He also scored three wins at each of the 24 Hours of Le Mans and 12 Hours of Sebring sports car races .",
        "Question": "what is the nationality of the man who was a competitor in the late world grand prix champion ?",
        "Scores": {
          "Fluency": 5,
          "Relevance": 5,
          "Answerability": 6,
          "Complexity": 5
        },
        "QuestionType": "What",
        "Type": "repeat"
      }
    ]
  },
  {
    "AssignmentId": "33TIN5LC07P7TNMX2KP04TNVYGX9YA",
    "WorkerId": "ATTDVS5IWEE75",
    "MturkData": [
      {
        "Model": "GPT-2",
[truncated: 3,288,155 more chars]
